# Supplementary material for: Integrating machine learning algorithms and single-cell analysis to identify gut microbiota-related macrophage biomarkers in atherosclerotic plaques
Source: Front Cell Infect Microbiol. 2024 Apr 23;14:1395716. doi: 10.3389/fcimb.2024.1395716 (PMC11074432; doi:10.3389/fcimb.2024.1395716)
Supplement: Supplementary file 1 [file DataSheet_1.zip]

Archive with 8 entries (7 files):
- west blot/
- west blot/Fig8E GAPDH.tif
- west blot/Fig8E.PLEK.tif
- west blot/Fig8F.GAPDH.tif
- west blot/Fig8F.ikbα.tif
- west blot/Fig8F.p-ikbα.tif
- west blot/Fig8F.p-p65.tif
- west blot/Fig8F.p65.tif
