# Supplementary material for: Integrating machine learning algorithms and single-cell analysis to identify gut microbiota-related macrophage biomarkers in atherosclerotic plaques
Source: Front Cell Infect Microbiol. 2024 Apr 23;14:1395716. doi: 10.3389/fcimb.2024.1395716 (PMC11074432; doi:10.3389/fcimb.2024.1395716)
Supplement: Supplementary file 3 [file Table_1.xls]

## Sheet: Sheet1
GOBP_CELLULAR_RESPONSE_TO_HISTAMINE	AOC1	DIAPH1	GABRB1	GABRB2	GABRB3	GABRG2	HRH1
GOBP_EMBRYONIC_DIGESTIVE_TRACT_DEVELOPMENT	ADA	ALDH1A2	CXCL8	FGF10	FGF9	FGFR2	FOXF1	FOXF2	GLI2	GLI3	HLX	HNF1B	ID2	IHH	NIPBL	OVOL2	PCSK5	PDGFRA	PKDCC	RARB	RARRES2	RBPMS2	SALL1	SCT	SHH	SHOX2	SIX2	SOX11	STRA6	TCF21	TGFB2	TNF	VPS52
GOBP_ENTERIC_NERVOUS_SYSTEM_DEVELOPMENT	EDNRA	EDNRB	GDNF	HLX	KIF26A	PHACTR4	PHOX2B	RET	SLC6A4	SOX10	SOX8	TLX2
GOBP_ENTEROENDOCRINE_CELL_DIFFERENTIATION	AKT1	ASCL1	BAD	BHLHA15	BMAL1	BMP4	BMP5	BMP6	CDH2	CDK6	CLOCK	DLL1	GATA6	GDF11	GSK3A	GSK3B	HES1	INSM1	MIR541	NEUROD1	NKX2-2	NKX6-1	NKX6-2	NKX6-3	ONECUT1	PAX6	PDPK1	PDX1	PERCC1	RBM4	RFX3	RFX6	RHEB	SIDT2	SMO	VHL	WNT5A
GOBP_RESPONSE_TO_HISTAMINE	AOC1	DIAPH1	DRD2	DRD3	DRD4	GABRB1	GABRB2	GABRB3	GABRG2	HRH1	RAB44
GOMF_N_N_DIMETHYLANILINE_MONOOXYGENASE_ACTIVITY	FMO1	FMO2	FMO3	FMO4	FMO5
HP_INTESTINAL_FISTULA	B3GLCT	CCNQ	CD3G	CDK8	DACT1	DDB1	DOCK2	ELF4	FREM1	IL10RB	JAK3	KDM6A	KIF7	KMT2D	LONP1	MID1	MKKS	MNX1	NCF4	PI4KA	PIGN	PKP1	POLR1B	POLR1C	POLR1D	RECQL4	RNU12	SALL1	SALL4	SPINT2	SYK	TCOF1	TCTN3	TGFB1	UBR1
HP_MELENA	ACVRL1	APC	ATRX	BMPR1A	CD109	CDKN1A	CDKN1B	CDKN2B	CDKN2C	DAXX	ENG	FAH	GP1BA	GP1BB	ITGA2	ITGA2B	ITGB3	KIF23	MEN1	PTEN	RACGAP1	SREBF1	WAS
HP_SMALL_INTESTINAL_DYSMOTILITY	CPOX	LIG3	MYO1H	POLG	RRM2B	TYMP
