# Supplementary material for: Integrating machine learning algorithms and single-cell analysis to identify gut microbiota-related macrophage biomarkers in atherosclerotic plaques
Source: Front Cell Infect Microbiol. 2024 Apr 23;14:1395716. doi: 10.3389/fcimb.2024.1395716 (PMC11074432; doi:10.3389/fcimb.2024.1395716)
Supplement: Supplementary file 4 [file Table_2.xls]

id	logFC	AveExpr	t	P.Value	adj.P.Val	B
RAB23	-0.925446181152344	8.94735451928711	-7.07331263912701	1.24796448337786e-09	9.50696488505323e-06	11.7679448607163
PALS2	-1.06280104565429	7.43798133020019	-6.99625798157929	1.70915419131769e-09	9.50696488505323e-06	11.4704339282254
CNTN4	-1.79079140161132	7.3271515020752	-6.8422053307187	3.2013689050121e-09	9.50696488505323e-06	10.8766655531233
CAB39L	-0.936537368164066	7.64800821484375	-6.67541954415966	6.30272230955383e-09	9.50696488505323e-06	10.2357081735575
IBSP	1.80471158105468	7.91511895214844	6.61443078122616	8.06938400427153e-09	9.50696488505323e-06	10.0019048843348
FHL5	-1.56737901025391	8.01881667456055	-6.57986142646303	9.28106083514343e-09	9.50696488505323e-06	9.86953322262203
MTUS2	-0.954615728759766	7.25495397277832	-6.56375190059835	9.90588289443217e-09	9.50696488505323e-06	9.80788626099887
CNN1	-1.12789494140625	9.05614984863281	-6.52989426346453	1.13586005580038e-08	9.50696488505323e-06	9.67840523732631
MX2	0.992767935302733	7.88978587463379	6.52076385934511	1.17853612580737e-08	9.50696488505323e-06	9.64350777113362
CATSPERB	-0.972749757080082	5.38067406726074	-6.51436072293059	1.20941140543971e-08	9.50696488505323e-06	9.61903932738651
GPC3	-0.915096650634764	5.89220603894043	-6.50821754043604	1.23978813518863e-08	9.50696488505323e-06	9.59556822337635
SMTN	-0.852148054443362	7.80713358166504	-6.47197782155226	1.43504559623744e-08	9.50696488505323e-06	9.4571885154153
CFL2	-0.80958723901367	9.4055209576416	-6.46726091638088	1.46260998231588e-08	9.50696488505323e-06	9.43918751300131
SLC22A3	-1.11939045117187	8.96491692480469	-6.43891854464299	1.63966254246987e-08	1.0302546308519e-05	9.33107629357531
NEGR1	-1.10034464282227	7.78178319592285	-6.40550281103213	1.87591197340612e-08	1.06007645589957e-05	9.20372774127107
CASQ2	-1.67134962109375	8.53404520605469	-6.39355873840481	1.96831172182944e-08	1.06007645589957e-05	9.15823933270554
IL31RA	-1.18269916137695	5.54839092297363	-6.38499490503191	2.03732928734752e-08	1.06676825184724e-05	9.12563457946208
OAS1	0.883102865234377	8.19581461523438	6.34873687621465	2.35715622953402e-08	1.16927355070306e-05	8.98768668456606
MARK1	-0.881454343505859	6.95374498962402	-6.33159587590909	2.52523604225275e-08	1.20232411134762e-05	8.92252680874674
LAYN	-0.892111036621098	7.31750044018555	-6.32288707279563	2.61513467189668e-08	1.20232411134762e-05	8.88943492492233
CNTN1	-1.90466249755859	6.97927496264648	-6.29810852801733	2.88865895490238e-08	1.2171935140568e-05	8.79533256078757
DUSP26	-0.818984144531249	6.71809161035156	-6.29669812619267	2.90505481053951e-08	1.2171935140568e-05	8.78997855043327
OAS2	0.827982950439455	7.76870004382324	6.27887516816769	3.12037460722169e-08	1.27867524665498e-05	8.72234286325116
HSPB8	-0.929451261962889	8.60784430505371	-6.25412096593906	3.44592151142059e-08	1.30367068371256e-05	8.62847207931644
FIBIN	-1.15985348754883	9.22971690441894	-6.23446462996724	3.72823413108376e-08	1.30367068371256e-05	8.55399036147258
METTL24	-1.00496984887695	6.57150006506348	-6.20643813798629	4.17084476982418e-08	1.30367068371256e-05	8.44788214802054
ATP1A2	-0.860146160644532	6.9370386862793	-6.19921127656549	4.29318412139895e-08	1.30367068371256e-05	8.42053863513985
OSBPL3	0.805657105224609	7.3844364576416	6.19667699307518	4.33692261844759e-08	1.30367068371256e-05	8.41095163795336
SGCE	-0.808798836425783	9.15302150952149	-6.18135120388519	4.61099812256848e-08	1.31692900924872e-05	8.35299435527058
PDZRN3	-1.06714609057617	8.10927319104004	-6.15096822904844	5.20610032731974e-08	1.3629859884719e-05	8.2381931838763
MYOCD	-1.6255919741211	8.14575052954102	-6.13288704099121	5.59574594725113e-08	1.38232221656686e-05	8.16993663358073
FABP4	2.44118354614258	5.56731118566895	6.10551833369984	6.24115258315226e-08	1.41979988924917e-05	8.06671049068925
GALNT17	-0.861195976806638	6.08706848010254	-6.10509721015723	6.25163876963824e-08	1.41979988924917e-05	8.06512301041031
PGM5	-0.981747191650391	7.37444278479004	-6.08049216815118	6.89559376570791e-08	1.46047126386061e-05	7.97241724087965
SYNC	-0.837707905029299	7.3776256583252	-6.06451739192588	7.34841971410839e-08	1.50618138776899e-05	7.91227731549898
CMIP	0.830503142822265	7.76734360705566	6.04807433383932	7.84527600155885e-08	1.53829705349987e-05	7.85041545279979
NOX4	-0.867072862548824	9.8322978638916	-6.03269793643878	8.33993776363725e-08	1.56452638360165e-05	7.79260466292906
HCST	0.835131663085937	7.73154261010742	6.02697195782752	8.53193040968679e-08	1.56452638360165e-05	7.77108614526599
NEXN	-1.0167734584961	9.91406130200195	-6.01922321229541	8.79873102269982e-08	1.56452638360165e-05	7.74197423637586
REEP1	-0.853141818115232	6.07564556896973	-6.01578114551062	8.91988011971701e-08	1.56452638360165e-05	7.72904551222332
HSPB7	-0.945271796142577	7.78045480114746	-6.01150466832176	9.07270013896214e-08	1.56452638360165e-05	7.71298530052335
C1orf162	0.933555549804689	8.79147832763672	5.98950414523612	9.90080685980103e-08	1.60232463257231e-05	7.63040935466331
ACTN2	-0.877175077392577	6.09865323303223	-5.98067260718683	1.0253891121173e-07	1.62496346927343e-05	7.59728349014426
TC2N	-0.907794232910158	9.78983929077148	-5.97987271366988	1.02864796509451e-07	1.62496346927343e-05	7.59428383170561
FILIP1	-0.925139407714849	8.1874783762207	-5.95957969068561	1.114840525953e-07	1.62496346927343e-05	7.51821881246503
TCEAL2	-1.02865114111328	8.24700521655273	-5.95482507782157	1.13604692205894e-07	1.62496346927343e-05	7.50040681697244
PARM1	-0.928949435546873	8.01479854052734	-5.94960861392665	1.15977261524686e-07	1.6314711789107e-05	7.4808689566732
PCDH20	-1.11997336791992	6.00647396154785	-5.93609056659967	1.22356147419245e-07	1.67702670472946e-05	7.43025944970826
LRRN1	-1.28137155175781	5.44155385498047	-5.93522879672001	1.22774368834305e-07	1.67702670472946e-05	7.427034161468
RERG	-0.866159559326173	8.51752989953613	-5.93173255911352	1.24485667670208e-07	1.67933084488827e-05	7.41395032045472
ANKS1B	-0.865405777343749	5.87587837011719	-5.93124771901795	1.24724837286131e-07	1.67933084488827e-05	7.41213608519503
RPS6KA6	-1.37173882348633	6.70951524206543	-5.91859541848132	1.31129426146963e-07	1.72019129432337e-05	7.36480630090941
ACADL	-1.20143343115234	6.98844628637695	-5.90575248595879	1.37963114407058e-07	1.79352048729176e-05	7.31679150006146
HAND2-AS1	-1.49999122509766	6.30126150341797	-5.89691174301191	1.42870762195006e-07	1.8300395692335e-05	7.28375594028365
RAC2	0.873072106933595	8.3486221706543	5.8893111845019	1.47227710186143e-07	1.83790883245615e-05	7.25536551751647
SEL1L3	1.05046958276367	7.96459955383301	5.88231235815756	1.51355796908701e-07	1.84068178821227e-05	7.22923170383372
CYTH4	0.883080951660157	8.91250584448242	5.86148336785549	1.6433052516966e-07	1.91544960935162e-05	7.15150689655342
DPP4	1.62299943969727	7.60964934313965	5.85948294810264	1.65633043142872e-07	1.91544960935162e-05	7.14404625762282
ADAP2	0.840685628417972	9.09646864233398	5.85619835616034	1.67793888062863e-07	1.91691805453634e-05	7.13179780594481
ZNF385D	-0.852402578124998	8.56715851269531	-5.84741949360424	1.73707010262938e-07	1.92825660218442e-05	7.09907038627575
VAV3	1.02864422119141	7.03315032250977	5.82518260491686	1.89622597031048e-07	1.99218169418852e-05	7.01623419168243
MPP7	-0.973009388671876	8.06446019873047	-5.81765551315305	1.95329937107754e-07	1.9958259416734e-05	6.98821496969187
PGR	-0.991582186035158	7.73187445410156	-5.81343659164994	1.98602797673883e-07	2.01272190115737e-05	6.97251481070249
BTK	0.901685898681643	7.63628706896973	5.80626229082035	2.04293206485088e-07	2.05788772058647e-05	6.94582416053859
PLD5	-1.10649703198242	6.26870635534668	-5.79953780876591	2.09772987389199e-07	2.05788772058647e-05	6.92081566075681
PLCB4	-1.19405349731445	6.35715893933105	-5.79710240326147	2.1179321898874e-07	2.05788772058647e-05	6.91176041338408
CD163	1.14540177929688	10.8308012587891	5.79277263006276	2.15432460329463e-07	2.07188871286243e-05	6.89566432836905
TNFRSF21	0.820650920166017	8.07499035949707	5.78597107987313	2.21274409212293e-07	2.11727036225976e-05	6.87038642941137
ITGB7	0.874699840820309	7.29385654296875	5.78058701497251	2.26009614986531e-07	2.13979252578809e-05	6.85038278129856
PRDM1	1.01096442016602	7.46745515686035	5.77874657405034	2.27651106459875e-07	2.13979252578809e-05	6.84354616831828
SLC2A12	-1.01484820239258	5.9552111373291	-5.7734889022571	2.32405596974129e-07	2.14877481878628e-05	6.82401923967664
TSPAN2	-0.901531535888672	8.60349568762207	-5.77031347678907	2.35324498560102e-07	2.14877481878628e-05	6.81222829190824
RBM47	0.823175710937504	8.53441500146484	5.76427148242734	2.40978763858099e-07	2.14877481878628e-05	6.78979854566225
CNTN3	-1.36162449438476	6.94844044250488	-5.76309868198118	2.42091755628803e-07	2.14877481878628e-05	6.78544555698932
CCR1	1.18704993945312	7.92387584912109	5.76052591635448	2.44551138478066e-07	2.14877481878628e-05	6.7758973531587
MYOZ2	-0.851633601074225	7.72887901513672	-5.75997006980764	2.45085722036631e-07	2.14877481878628e-05	6.77383462838295
PDZRN4	-0.96796762915039	6.12262068322754	-5.75406443882387	2.50837214851766e-07	2.16114758243672e-05	6.75192272700258
KCNA5	-0.887590036865233	6.89245679675293	-5.72572213512984	2.80348970845648e-07	2.28251130777833e-05	6.646857066903
LYN	0.806386791015628	9.38035876220703	5.71023211832249	2.97901110818103e-07	2.32403444574523e-05	6.5895016102871
TMEM47	-0.896797366210931	10.909765859375	-5.69669327696947	3.14128028510123e-07	2.37803748490595e-05	6.53940979411882
PGD	0.952368797851564	9.48679232519531	5.68167873571491	3.33145354018096e-07	2.47123009315987e-05	6.48390099827323
KANK1	-0.818426450195314	8.31898949658203	-5.67335762826109	3.44169705228549e-07	2.47618280288479e-05	6.45315743328343
PRUNE2	-1.01891472167969	9.5155294921875	-5.66283615006294	3.58625986946968e-07	2.52242531863819e-05	6.41430442110969
ANGPTL1	-1.13295453735352	6.10752238562012	-5.65322221565034	3.72358405250063e-07	2.54715748948827e-05	6.37882252183775
NCKAP1L	0.964655406005859	9.43273040905762	5.65210163547399	3.73992414811272e-07	2.54715748948827e-05	6.37468806129735
TYROBP	0.858502079345703	10.4334664246826	5.64888660839706	3.78719885600936e-07	2.56793879265383e-05	6.3628274257409
EPSTI1	0.845973748291014	6.37559082263184	5.63604289247966	3.98201163066943e-07	2.65232930170031e-05	6.31546668865937
LCP2	0.826005221679683	8.90858162988281	5.63063915911541	4.06690042446047e-07	2.67233761273953e-05	6.29555086281807
HMOX1	1.42760910327149	8.49777913098145	5.62248699456365	4.19835460053385e-07	2.67233761273953e-05	6.2655170546209
NABP1	0.853833365234376	9.01520113720703	5.62023792491632	4.23535294037867e-07	2.67233761273953e-05	6.25723359420916
APBB1IP	0.892559268066405	7.79652656201172	5.61565151187636	4.31180140375724e-07	2.67233761273953e-05	6.24034485319004
PLEK	1.11240489770508	9.41492783752441	5.61493057450322	4.32394149541409e-07	2.67233761273953e-05	6.23769051836428
SLA	0.919899739746096	7.8142670793457	5.60645124450626	4.46928303373648e-07	2.70019183288246e-05	6.20647970945076
DDX60L	0.936173463378905	8.5856926394043	5.60015970791847	4.58022859253428e-07	2.72834971115759e-05	6.18333160512476
SCRG1	-1.15150190283203	7.08465965112305	-5.5989018638702	4.60273319972474e-07	2.72834971115759e-05	6.17870469876745
CSF1R	0.861870622314452	9.28485656164551	5.58397027010361	4.87835728140629e-07	2.80274662744374e-05	6.12380553142864
DOCK2	0.895221233398434	9.0168429609375	5.58307413538049	4.89540733259878e-07	2.80274662744374e-05	6.1205122235737
NPL	1.08324912109375	8.65107036669922	5.5807882258425	4.93916614101431e-07	2.80431571560602e-05	6.11211225663252
TFPI2	-0.89348944458008	6.3518812208252	-5.57209833197615	5.10906400977934e-07	2.84682290358681e-05	6.08019004446844
CD300A	0.928949136718749	8.68841048242187	5.56809267774134	5.1893074185478e-07	2.84682290358681e-05	6.06548083167249
NPNT	-1.05568056640625	9.49091906274414	-5.56650318700065	5.22149222729336e-07	2.84682290358681e-05	6.0596450086993
IGKC	1.89129861987304	8.94934393395996	5.557711140588	5.40310554882103e-07	2.87668728511431e-05	6.02737490922915
AKAP6	-0.88431073535156	8.96877845263672	-5.55070384112645	5.55229990739695e-07	2.92913956599604e-05	6.00166760100343
CD4	0.940638901855474	9.35693991137695	5.54948908598569	5.57857349704286e-07	2.92913956599604e-05	5.99721218885376
UNC13C	-1.13341013183594	5.50220834375	-5.54813449778618	5.60801605698463e-07	2.93641951872668e-05	5.99224428725611
NPR3	-1.22791823461914	7.68888893103027	-5.53388229531309	5.92723063406915e-07	3.02333492782539e-05	5.93999940182834
RYR2	-1.23935765917969	7.05013025830078	-5.53269330512603	5.95465661260061e-07	3.02333492782539e-05	5.93564290364758
STK10	0.869131889892577	8.18261385192871	5.52938791906979	6.03155962141097e-07	3.02333492782539e-05	5.92353351376762
TPH1	-1.8895946394043	8.71176285998535	-5.52806089602884	6.06270876773473e-07	3.02333492782539e-05	5.91867260533306
GPRIN3	0.83074835913086	8.0209767677002	5.51748757841161	6.31662621181947e-07	3.09268582059213e-05	5.87995640069432
LAIR1	0.907126003662112	9.42321258483887	5.51169442591107	6.46016333699904e-07	3.10252362718361e-05	5.85875429476557
DOCK8	0.885863838867188	8.65520134741211	5.50923256405263	6.52212981473287e-07	3.11245941791682e-05	5.84974651890907
IL1RN	1.38663331298828	6.93808501806641	5.50522239383656	6.62432454172771e-07	3.14530271061883e-05	5.8350765192042
MRAP2	-1.1570110871582	9.24709185900879	-5.50160753377284	6.71779653694467e-07	3.16576161803518e-05	5.8218557557152
LINC00670	-1.23799597045898	6.4855477388916	-5.48348459488806	7.20636276814329e-07	3.31316922389027e-05	5.75561877847058
BIN2	0.900893476562504	7.32766711914063	5.47233148894341	7.52426248419874e-07	3.39060200005288e-05	5.71489295069247
HAVCR2	0.929220271972654	8.17684441772461	5.47068633497765	7.57230923315355e-07	3.39852450107011e-05	5.7088880539594
ARHGEF26	-0.84851348925781	6.8262715234375	-5.4673968211886	7.66928763540163e-07	3.42573630159528e-05	5.69688303210876
PDE8B	-1.22928200854492	6.80405463146973	-5.46531611600471	7.73125965014011e-07	3.44170148985901e-05	5.68929082675975
DCSTAMP	0.981177251953123	5.57297777001953	5.46326777553761	7.79274945000681e-07	3.45631357959126e-05	5.68181769447954
PIM2	0.883811714355467	7.34888169067383	5.4602845194219	7.88316738957177e-07	3.47190900218289e-05	5.67093537049113
RNASE1	1.00193697583008	11.3462769437256	5.45939551268898	7.91031111833936e-07	3.47364572589556e-05	5.66769285042848
STAB1	0.897716778076171	8.51258586755371	5.45119976374177	8.16492489888342e-07	3.48210032452381e-05	5.63780873224813
PFN2	-0.815128036865238	9.10133142248535	-5.44435469265976	8.38375007258974e-07	3.52515096168619e-05	5.61286159579352
TTLL7	-1.02395105737305	9.21322335974121	-5.44141699566952	8.47942508442417e-07	3.52515096168619e-05	5.60215840612349
PTPN6	0.813649356933598	8.11688407446289	5.43884221303811	8.56416431519885e-07	3.52515096168619e-05	5.59277912268729
TASL	0.960844073974606	7.4464318614502	5.4372576645534	8.61672768148109e-07	3.52515096168619e-05	5.58700778706521
CD84	0.968107084472656	7.96322718237305	5.43239727896125	8.77994828953045e-07	3.54525430286883e-05	5.56930869358795
NRK	-0.958827436523438	6.17524745800781	-5.42750522930977	8.94730570059342e-07	3.56568102444368e-05	5.55149992599993
MCAM	-0.82671911254883	9.54939326696777	-5.4263310220422	8.98794056685223e-07	3.56679325652978e-05	5.54722624432562
LDOC1	-0.901041314208983	8.43739225109863	-5.42366922160288	9.08072943607519e-07	3.5960451653365e-05	5.53753948152757
SCIMP	0.822269440185551	8.09358380993652	5.42102796351991	9.17373431491867e-07	3.61386396105194e-05	5.52792913760759
AOC3	-0.904174170410155	9.31983394750977	-5.41470428002254	9.40023361617703e-07	3.67623244118127e-05	5.50492685331527
SYK	0.863935002441407	8.79080582080078	5.40922017244797	9.60111260046925e-07	3.70862648604191e-05	5.48498623268926
MAP2	-0.890831487792972	7.4319573347168	-5.40694538711744	9.68567101120091e-07	3.72601833798239e-05	5.4767170554412
IL10RA	0.914522398437498	8.57742479589844	5.4048537042166	9.76406986967209e-07	3.74090888299429e-05	5.46911457648291
NT5DC3	-0.900178371093748	7.96213593896484	-5.39870331029639	9.9982310112374e-07	3.76896116395214e-05	5.44676629832704
TM4SF18	1.01350829516602	6.98941804919434	5.39291552015492	1.02236311508877e-06	3.80109363302237e-05	5.42574390720269
SCUBE3	-0.893446883544921	8.19584063269043	-5.39078967074408	1.03076701312328e-06	3.80234015604184e-05	5.41802443515612
PIK3AP1	0.962189291992189	9.03450254931641	5.38684306897727	1.04654936832024e-06	3.84550791283363e-05	5.40369627169006
GULP1	-0.945431685058596	8.35159176733398	-5.38313549680576	1.06159239482048e-06	3.85412415635942e-05	5.39023934681719
IGHA1	1.30231296240235	9.47897141381836	5.38276967487038	1.06308815722771e-06	3.85412415635942e-05	5.38891174824303
PRKCB	0.816432618652343	7.33667464257813	5.38269350301434	1.06339986736498e-06	3.85412415635942e-05	5.3886353182613
MCTP1	0.924975958740233	7.63538597644043	5.37572688119837	1.09229223024507e-06	3.88678450058895e-05	5.36335920624993
LGI1	-1.16522634130859	5.17366204321289	-5.3755975210264	1.09283596037779e-06	3.88678450058895e-05	5.36288997696866
ADCY5	-0.935871979980469	7.74418020385742	-5.37476607267337	1.09633708953432e-06	3.89189343459923e-05	5.35987415459281
MYOM1	-1.01239313354492	7.27930529650879	-5.37062481422938	1.11394050433694e-06	3.91749599006555e-05	5.34485553300884
MAOB	-0.865124817138673	8.79843739929199	-5.36889063920143	1.12139438714208e-06	3.9217595913967e-05	5.3385676479497
C1QA	0.850666641113284	8.91616499145508	5.36599669107762	1.13394267786931e-06	3.92348380947198e-05	5.32807622296949
SAMSN1	0.823916105468751	7.27691531738281	5.36596265129446	1.1340910949984e-06	3.92348380947198e-05	5.32795283082753
SBSPON	-1.04069754077148	7.76796867590332	-5.36446950265222	1.14062022683854e-06	3.92348380947198e-05	5.32254053778335
SYNPO2	-0.894460002441406	10.6176481647949	-5.35934232734336	1.16332276782968e-06	3.97542559557561e-05	5.30395997224516
TDO2	1.13771393261719	4.95841087597656	5.34822818157735	1.21407226956657e-06	4.06487784748308e-05	5.26370525787557
CD68	0.938867157470703	10.8942124029541	5.34620832928633	1.22352642544423e-06	4.08203064064136e-05	5.25639276717115
FERMT3	0.836689752197266	8.63531850134277	5.33879187373221	1.25886529504168e-06	4.14129333534654e-05	5.22955159704525
NLGN1	-1.03522978808594	6.12440316943359	-5.3377089995483	1.26410841735256e-06	4.14549318288144e-05	5.2256336726608
GPLD1	-0.875859794433594	6.1058048137207	-5.33597023305843	1.27257224773197e-06	4.14549318288144e-05	5.21934329008402
NPR1	-1.08976131787109	7.20267776977539	-5.334750918573	1.27854075689254e-06	4.14549318288144e-05	5.21493259335312
PLAUR	0.888087993652345	8.47063533813477	5.33442056709609	1.28016255294731e-06	4.14549318288144e-05	5.21373765782027
ITGAM	1.00125951293946	8.96817030749512	5.3295576634463	1.30427147470005e-06	4.18921022826775e-05	5.19615089545465
SHROOM3	-0.848107141113276	7.32075274389648	-5.32930562752145	1.30553309833909e-06	4.18921022826775e-05	5.19523956523923
MEIS1	-0.866251559326169	7.95116252624512	-5.32178295020408	1.34374715872548e-06	4.24901589011935e-05	5.16804585017521
C2	1.00382942626953	8.28911597680664	5.31780418721776	1.36440130476737e-06	4.2839560272987e-05	5.15366878186727
ZNF711	-0.879216735351562	6.39251835351562	-5.31378831747133	1.38556460642912e-06	4.28970636668045e-05	5.13916168037863
CAP2	-0.86384106982422	9.13336671850586	-5.3124418750896	1.39273225273657e-06	4.28970636668045e-05	5.13429864618223
HSPA4L	-0.843833484374999	7.53843317114258	-5.31138412728315	1.3983886263985e-06	4.29309863316152e-05	5.13047863088549
ANPEP	1.18479614233398	7.82738545910644	5.30041461616708	1.45839707855558e-06	4.39398279685786e-05	5.09087940220451
PAK3	-0.882660842285154	6.80885572192383	-5.29928320683042	1.46472862704757e-06	4.39475282155089e-05	5.08679682848854
LMOD1	-0.896935066894534	9.60160395629883	-5.29462586409863	1.49107770372178e-06	4.44025508928207e-05	5.06999472780343
MME	1.48186493920898	6.64217373425293	5.29294176028094	1.50071985240117e-06	4.46191943497825e-05	5.06392042124201
FYB1	0.883893855224605	8.93444036535645	5.28286562588363	1.55970346186733e-06	4.58664746586571e-05	5.02759252120076
SLCO2B1	0.840250458984379	9.49440695507812	5.26651933309088	1.66027348739733e-06	4.74184170264238e-05	4.96871420495976
IFI44	0.907583287597657	7.66327927075195	5.2618304121851	1.69028015478112e-06	4.81295784254141e-05	4.95183778844541
IRF8	0.847599592773436	9.27340823828125	5.26134859348216	1.69339357947404e-06	4.81455037301443e-05	4.95010394532128
HLF	-0.866490606201174	7.4937316595459	-5.25905770068903	1.70827419012546e-06	4.83842132632417e-05	4.9418609071073
VSIG4	0.81630076171875	9.40016823144531	5.25805960107665	1.71479752000906e-06	4.83842132632417e-05	4.93826999583104
SUSD5	-0.891477300781249	8.62174379150391	-5.25566426798304	1.73055286230575e-06	4.83842132632417e-05	4.92965325091549
C1QC	0.82351638305664	9.81483461535645	5.24460983907826	1.80512624468341e-06	4.97344986987153e-05	4.88990654998654
FCER1G	0.929291763427733	9.83597032263184	5.22576689939855	1.93958490803936e-06	5.23049721266693e-05	4.82223007145679
SORBS1	-0.889353119628902	9.61033859838867	-5.21863979028543	1.99296667551164e-06	5.30970923441013e-05	4.79665681438905
PLN	-1.04757179882813	10.7475542202148	-5.21841492745413	1.99467416590632e-06	5.30970923441013e-05	4.79585018921503
ATRNL1	-1.43833351123047	8.2315011574707	-5.21809227772041	1.99712670938821e-06	5.30970923441013e-05	4.79469280763383
TFEC	0.985907711914062	7.56120545849609	5.193672609956	2.1916014225485e-06	5.60538491384522e-05	4.70717761973112
KCNAB1	-0.852006540527345	7.53924967553711	-5.19204875120939	2.20517362962547e-06	5.61723282681624e-05	4.70136373007466
NPY1R	-1.26934219580078	6.73946143774414	-5.18627386459527	2.25411215561858e-06	5.66533521778803e-05	4.68069373183038
KCNAB2	0.810016767578126	8.40635401660156	5.18496336124687	2.26536545022931e-06	5.67847589585404e-05	4.67600431878656
LRCH2	-0.869030663085936	7.24499688769531	-5.18240466471665	2.28749621370369e-06	5.72285886773743e-05	4.66684980421647
NALCN	-0.840933100830076	7.30583100378418	-5.181796415173	2.2927882573838e-06	5.7243786293622e-05	4.66467386854442
ITGB2	0.98006254956055	9.93510786657715	5.17976151743263	2.31058031196182e-06	5.73502156806731e-05	4.65739501182097
IL2RG	0.92076221850586	8.04879999377441	5.17228581641476	2.377115269912e-06	5.79271001527911e-05	4.63066402361126
ADAMTSL3	-0.834162581542971	8.18426995776367	-5.16387318339885	2.4542399470034e-06	5.89330229312282e-05	4.60060111831361
THRB	-1.03671692456055	8.19864980969238	-5.16298298479614	2.46254336428235e-06	5.90571786472293e-05	4.5974210917832
KLHL6	0.83981223388672	8.39319784057617	5.1600312039879	2.49027421731615e-06	5.92824948060474e-05	4.58687810412254
SKAP2	0.852648032714841	8.73440799438477	5.15753992309623	2.5139172118393e-06	5.95318334713202e-05	4.57798176853096
HACD1	-0.837926939941409	7.13596286791992	-5.1567264292271	2.52168512714361e-06	5.95661211110991e-05	4.57507716178996
RASGRP3	0.895871746826163	7.6735693302002	5.12956785729045	2.79498357750398e-06	6.43220612801563e-05	4.47821187160522
CD180	1.05245341845703	7.68786772192383	5.12511892651869	2.84244228114554e-06	6.50310705012946e-05	4.46236366751617
CD53	0.837260908203124	11.1280447236328	5.12064729332332	2.89093972104022e-06	6.56556792067568e-05	4.4464401882486
CYTIP	1.11078727270507	8.56210404821777	5.11802569254026	2.91974905009401e-06	6.59128977176911e-05	4.43710728603791
ZNF385A	0.807684240234376	7.81418458642578	5.112590042063	2.98038297929206e-06	6.71596299332123e-05	4.41776253425156
CD163L1	0.868882550292968	8.19097726538086	5.10722858739172	3.04139886164491e-06	6.80075546168523e-05	4.39869001140145
KMO	1.09883909716797	6.01354009008789	5.10552928356529	3.06099226096604e-06	6.8209245756875e-05	4.39264670650183
PLCE1	-0.861526660156253	7.90072783056641	-5.10550489454605	3.06127437190006e-06	6.8209245756875e-05	4.39255997677609
NLRC4	0.9136947421875	6.67289367041016	5.09666525502634	3.16522158243822e-06	6.93426424729536e-05	4.36113648428231
UCP2	0.816905302001951	8.7445905045166	5.09648960674814	3.16732175963995e-06	6.93426424729536e-05	4.36051230819625
ZNF204P	-0.929428159423828	6.54572639001465	-5.09580373009956	3.17553569179182e-06	6.94418187822226e-05	4.35807509093397
PRKG1	-0.831726128662108	9.86535535314941	-5.09256514156324	3.21460354228343e-06	6.97298927181158e-05	4.34656879295603
CTSH	0.802269034912108	8.83623404431152	5.08873047876111	3.26147184452189e-06	7.01064783094491e-05	4.33294859021866
CD86	0.895615681640621	8.04335570385742	5.08871049403819	3.26171785025925e-06	7.01064783094491e-05	4.33287761820165
HEY2	-0.89924341748047	8.49417775537109	-5.08729877718604	3.27914177375817e-06	7.03317152512901e-05	4.32786445820584
IFI30	1.01126549023437	11.2561968583984	5.07893203842468	3.38429651241218e-06	7.15179251782171e-05	4.29816498478877
SLAMF6	0.845681053466799	6.41472906237793	5.06762840292837	3.53163004318825e-06	7.32356725127596e-05	4.25807237201707
CD48	0.903395091308599	7.88252113305664	5.05974539368045	3.63808237618173e-06	7.51619835938783e-05	4.23013416426606
ADGRF5	0.915388947021483	7.79337314489746	5.04676825471482	3.82021661782416e-06	7.75981500495533e-05	4.18418117771753
PLIN2	1.1964526730957	9.33096500695801	5.04385368971834	3.86233565361806e-06	7.78663391130486e-05	4.17386725292634
NAP1L2	-0.909149303955078	7.19724797155762	-5.04199520294558	3.88943038258827e-06	7.82452110051109e-05	4.1672918265516
CD52	1.27000349365234	8.43346449633789	5.03908710377849	3.93220160373486e-06	7.88531917344704e-05	4.15700484711952
PTPN22	0.840067746826174	6.88519471008301	5.02592499249805	4.13162066534152e-06	8.12106877389861e-05	4.11047689107179
LCP1	0.874870259277348	11.2949697512207	5.01103747427765	4.36913951259211e-06	8.40967678270532e-05	4.0579113743838
C5AR1	0.841670320800781	8.32743491479492	5.00942869551672	4.39559367933124e-06	8.44617134101874e-05	4.05223496993375
MYEF2	-0.915248384765623	8.40604851513672	-4.99451440331685	4.64842964414828e-06	8.76228987921951e-05	3.99964829638745
MMRN1	1.14068867578125	5.72090491259766	4.96806793448204	5.13224721348531e-06	9.4650776817223e-05	3.90656466210195
SLCO2A1	0.855867628417967	6.88481467260742	4.95768284526967	5.33542998636894e-06	9.62419667397651e-05	3.87007033979251
FREM1	-1.00859951342774	6.76590844152832	-4.93787422593937	5.74505197820239e-06	0.000101269733426599	3.80055239956413
CD14	0.857791129638668	10.7297628341064	4.92580736032772	6.00950619089359e-06	0.000103640614545603	3.7582633650734
ITGAX	1.08243152050781	8.71128356494141	4.91669680796466	6.21702826524596e-06	0.000105863579765028	3.72636489375671
MMP9	1.81931480712891	9.37130304711914	4.90730802063928	6.43822221651929e-06	0.000107916205486964	3.69351938390557
SLAMF8	0.866800934814454	8.29644399328613	4.90270766355626	6.54939645086137e-06	0.000109156607514356	3.67743569758997
SYDE2	-0.803637932617188	6.48619572412109	-4.90018204120041	6.61122811926815e-06	0.000110089796862372	3.66860849221601
SEMA3D	-1.09293972167968	6.57502019921875	-4.89492531661016	6.74175887778184e-06	0.000111377874536536	3.65024236361267
ADA2	0.81286061645508	8.92066352380371	4.89240002944114	6.80535798893736e-06	0.000112330120920726	3.64142252900902
CD36	1.81544540576172	9.76116472436524	4.88942643427368	6.88100038967899e-06	0.000113281098118296	3.63103951674365
LY86	0.882095146484378	8.7037475078125	4.88612581330387	6.96592491409284e-06	0.000114180595331	3.61951789601905
JCHAIN	1.9018984362793	9.88870911950684	4.88495406682588	6.99631969144129e-06	0.000114380421668403	3.61542846073393
EMCN	1.00654706347656	6.61029320849609	4.87661431496576	7.21642942888188e-06	0.00011726697821933	3.58633504588234
ASPN	-0.841781252197261	10.8778261116943	-4.8730971681731	7.31127436062893e-06	0.000117994453508438	3.57407203962561
MPEG1	0.816450510742191	9.78127288037109	4.8580559973464	7.73082074372928e-06	0.00012287181367563	3.52167361709441
TSPAN8	-0.849292793945312	4.29336797924805	-4.85752673671009	7.74600438630015e-06	0.000123009420961885	3.51983117175063
DMD	-0.835102260498045	9.18880245397949	-4.8503494531921	7.95481048214692e-06	0.000124757231187358	3.49485474749259
PLBD1	0.892478552001954	9.60990471594238	4.84969459157046	7.97413382098486e-06	0.000124757231187358	3.49257670381548
SLC2A5	0.822669645019531	7.7978204765625	4.84585672056685	8.08830581327473e-06	0.000125899723022484	3.47922882520244
LOC102724971	1.14443350415039	6.57661580358887	4.82644755862771	8.69062882944635e-06	0.000132539120902155	3.41179814151605
HK2	0.923075150878903	8.65551634448242	4.82188550169691	8.83844395144104e-06	0.000134250337215684	3.39596660839309
CCL8	0.961214949707033	7.54992363208008	4.81261611300178	9.14638800513389e-06	0.000137927531117419	3.36382040209842
MRC1	0.872495067871093	9.7609325769043	4.80416787981036	9.43616764647305e-06	0.00014016255251906	3.33454656757121
AOAH	0.885795522705077	8.93031935754395	4.79911045449473	9.6139123309311e-06	0.000142135096029844	3.31703343610095
C1QTNF7	-0.99018626025391	7.56812198266602	-4.79823173683883	9.64512686767977e-06	0.000142479858445995	3.31399142677717
MPPED2	-0.933638720214844	7.11291200366211	-4.78293743054734	1.02045516823056e-05	0.000147399079855526	3.26108552145639
ACTC1	-1.0704364140625	8.74984564111328	-4.77654068554317	1.04478160394956e-05	0.000149737585243403	3.23898107622469
GREM1	0.898892635742185	7.16103119824219	4.77226930561319	1.06133979218255e-05	0.000150649654887631	3.22422861434352
NCF2	0.880095878662109	9.74564161853027	4.75088629812825	1.14816123230098e-05	0.000158588080338148	3.15046834339724
TAFA2	-0.987813054443362	6.58588823986816	-4.75083054121026	1.14839644382797e-05	0.000158588080338148	3.15027621273665
KYNU	1.047339890625	7.4517546105957	4.74735201416833	1.163164051423e-05	0.000160275163518447	3.13829177077372
SERPINF1	0.871614361572263	8.83542066540527	4.73629025574399	1.21136784570817e-05	0.000164987600372825	3.10020841556248
SGK1	0.833902198730471	7.8280144597168	4.73055314436212	1.23713075916533e-05	0.000167528123636972	3.08047314362129
CPVL	0.863469244384767	8.88312851013184	4.72719077888086	1.2524774187627e-05	0.000168812888958419	3.06891206504228
SNX10	1.00013080273437	7.90029160864258	4.72679042206473	1.25431707668769e-05	0.000168884834968306	3.06753574542129
LILRB4	0.955364695556637	8.7222000526123	4.72195011802469	1.27676821964299e-05	0.000170985700888327	3.05090042305373
GRIA1	-1.02608232128906	7.68070822167969	-4.71607286780673	1.30455664843648e-05	0.000173787228431291	3.03071210421007
GMFG	0.878990067138671	9.19047289489746	4.71137674190746	1.32718389666989e-05	0.000175989499677981	3.01458948659551
SFRP1	-0.962268116455077	7.22920985461426	-4.70284842706006	1.36925873334427e-05	0.000179613967456781	2.98532976721069
PLEKHH2	-0.828409032226562	6.94232064697266	-4.69448743463804	1.41177000409251e-05	0.000183656760366763	2.95666857273023
PLA2G7	1.31165463500976	9.26149276721191	4.6904679831461	1.43266235816661e-05	0.000185733737630265	2.94289867893709
SLC28A3	1.11887072753906	6.12185361669922	4.68464707566171	1.46345381764388e-05	0.000188838768178043	2.92296731390222
SLAMF7	0.944740563720701	6.9498246126709	4.67652337864981	1.50750775920015e-05	0.000192785083181295	2.89517076564335
SLC2A3	0.800554564941409	9.76405670483399	4.65035188546146	1.65840643901309e-05	0.000206479269322303	2.80577858168155
SELE	1.13320533251953	6.30977442456055	4.64585104336737	1.68580026513544e-05	0.000209004974664983	2.79042978309866
PTPRC	0.802711041259766	9.81369748913574	4.64542265901977	1.68843044231463e-05	0.000209004974664983	2.78896927955791
BCAT1	0.802886503173827	9.50721685046387	4.63957585886916	1.72473067350109e-05	0.000212213924252582	2.76904214136455
ST6GAL2	-0.894134485351564	8.54522643896484	-4.63616405293899	1.74626330494937e-05	0.000214443409109417	2.75741961345403
FPR3	0.83415885864258	9.73774886022949	4.63098055218623	1.77947967306837e-05	0.000217530426960692	2.73976965896668
FRK	-1.01458933618164	7.79793117736816	-4.61942309017301	1.8557728518211e-05	0.000224247042071539	2.70045088136506
ST14	0.986398372314453	7.74313292541504	4.61435233395465	1.89024312561559e-05	0.000227094218724372	2.68321520415057
GPR183	0.921129513671874	6.99079511523438	4.60394873443039	1.96292888388088e-05	0.000233997005885459	2.64788207743362
ST8SIA4	0.801282653808594	8.46449749536133	4.60346203388468	1.96639509875959e-05	0.000234153806769541	2.64623008472674
MS4A4A	0.945339119384769	8.26966542370605	4.60270030292743	1.97183201205962e-05	0.000234370201013353	2.64364473718692
LINC00312	-0.921982591552734	7.33014423352051	-4.58458357453499	2.10554283645235e-05	0.000245453141963068	2.58221798429119
C8orf34	-0.922453112060547	6.26852167297363	-4.57312226250105	2.19464947543727e-05	0.000253177127368375	2.54341908463791
ACP5	1.01464529833985	8.35964356958008	4.56359912984276	2.27147054616374e-05	0.000258402050664976	2.51121804552666
SHC4	-0.934887208496093	7.85237546459961	-4.55970749138909	2.30361133798985e-05	0.00026079924156822	2.4980686857463
VAMP8	0.865977217529299	9.63575002062988	4.55210309489942	2.36769792613594e-05	0.000265503307005725	2.47239055672339
ADGRL3	-1.06310655224609	7.23035240405273	-4.55042201253711	2.38209778489506e-05	0.000266483936173721	2.46671685960912
FBP1	0.980978737792967	8.33315188256836	4.53960168636423	2.47684329392665e-05	0.000273351850647057	2.43022312874742
CXCL10	1.05442916870117	7.56625538757324	4.47980820301983	3.07028725106414e-05	0.000319927665464672	2.22935116205388
JAML	0.858095026367186	8.85267321142578	4.47905838155074	3.07854309966606e-05	0.000320610704025996	2.22684081269762
LYZ	0.91675892211914	11.4629500374756	4.46985830170051	3.18161283991415e-05	0.000328292169510183	2.19605715975471
ATP6V0D2	1.41654770874023	6.5399902845459	4.45085599925637	3.40522169977409e-05	0.000344543365758141	2.13257833844109
GBP5	0.869317723144531	7.19301956762695	4.44474438424801	3.480331120471e-05	0.000348965055411204	2.11219168749504
ADGRL4	0.972899046142577	6.94487673254395	4.43968150913674	3.54376834934716e-05	0.000353439330080392	2.09531434549818
MMP7	1.83998359228516	7.96060879907227	4.43850908853762	3.558617998084e-05	0.000354357893628544	2.09140744844196
CRISPLD1	-0.990406177246092	9.38008202075195	-4.43725739431473	3.57453840714915e-05	0.00035536685511383	2.08723697703994
IQGAP2	0.815551920410153	8.93658093530273	4.41848024856622	3.82183177067693e-05	0.000373272170348498	2.02474771532138
CR1	1.01637773925781	7.64581153320313	4.38497525063645	4.30495742103122e-05	0.000410670280295741	1.91359037255648
VWF	0.859937611572263	7.93640476550293	4.37374693421362	4.47974291391372e-05	0.000420324310240287	1.87643884903899
CAPG	0.830615895996093	9.82921205541992	4.37105445749872	4.52266766446999e-05	0.000423719112700096	1.86753766426225
BCL2A1	0.817671090087889	5.46080004309082	4.35773407795961	4.74096434377282e-05	0.00044001564687404	1.82354408413028
SLC11A1	0.862342122070313	7.49416587890625	4.32549126331036	5.3125045836968e-05	0.000477998622447182	1.71735225159885
C7	1.01243405786133	5.94627027209473	4.30125252093579	5.78557672355633e-05	0.000510094112437029	1.63780171723027
CEMIP	0.822869645996096	8.51635411206055	4.29004995524282	6.01777169752792e-05	0.000526671289711061	1.60111729411313
IGKV2-24	1.22676709692383	7.18425831481934	4.28536611102684	6.11750645737553e-05	0.000533567289525474	1.58579480773176
IFI44L	0.897307882568359	8.31487043518066	4.27838879388161	6.26905094087657e-05	0.000543567664376832	1.56298650807581
SLC16A6	0.918252558105467	7.06235941235352	4.21971504397773	7.6955637967094e-05	0.000638193478081708	1.37199621019628
IL13RA2	-0.82541052026367	6.33608836291504	-4.20467939224749	8.10889514502642e-05	0.000664846445248425	1.3232888031205
FCGR2B	0.835167793212889	8.31996317028809	4.15486858772406	9.6371900915199e-05	0.000762961080324024	1.16262651966828
PLTP	0.823174833984377	10.3331533535156	4.1237931436725	0.000107277967431726	0.000830127128935973	1.06294428171952
GRIA2	-1.09044294189453	8.21337450268555	-4.11504329827362	0.00011055772505909	0.000849710574077202	1.0349541364234
LPL	0.971172335205079	7.96011985339355	4.11174594394975	0.000111818619646713	0.00085647337681452	1.02441497652732
CYP1B1	0.961735441650389	8.34500256921387	4.08444756819197	0.00012280389136767	0.000925941340912235	0.937349581641086
SULT1C2	0.923983917724608	5.23290421520996	4.07285150328061	0.000127778891092807	0.000954669875980741	0.900466630693719
MMP8	1.40547996606445	5.54371436706543	4.06212009848984	0.000132555610279973	0.000983342484760919	0.866388135898675
AQP9	1.26936215332031	9.12744430102539	4.04249646338102	0.000141739063064765	0.00103637755576835	0.80420728060667
CLEC5A	0.877388207031247	7.93126431152344	3.92131477718868	0.000213568228149351	0.00142216920091871	0.42418494769372
STEAP4	0.996831395507808	8.96055299804688	3.91183669358402	0.000220467261349302	0.0014561345047072	0.394755048729541
MMP12	1.58773505102539	9.64983762023926	3.77956222149015	0.000342131166182266	0.00205453089599736	-0.0113791054989161
ADAMDEC1	1.12495972949219	6.73460531396484	3.76595579100351	0.000357787714758565	0.00212753893476308	-0.0526616263228146
HPSE2	-0.901105459228519	6.31684108972168	-3.73298164170994	0.000398622985717861	0.00232345184934498	-0.1523157717857
LYVE1	0.871080787109371	7.98422438037109	3.721616565325	0.000413702440428447	0.00238865801473788	-0.186534065986312
ITLN1	-1.20283190893555	6.43318597839355	-3.6551785144491	0.000513355321464249	0.00283753259868405	-0.385225832533783
RGS1	1.11451510961914	8.5552011348877	3.64897432980778	0.000523749381244193	0.00287833114765395	-0.403662134091991
TREM1	0.94357451123047	8.40890943286133	3.64184835201913	0.000535935269276207	0.00292733207935018	-0.424812500812901
CHI3L1	1.29757313061523	9.2272150838623	3.62243616752833	0.000570516948031238	0.00307791770760986	-0.482292346111726
TIMD4	0.807148802734377	5.32183767333984	3.59464279603931	0.000623748026967166	0.00330921764940362	-0.564238530775949
CPA3	0.809102756347657	6.99054100366211	3.50319261333256	0.000834252122197686	0.00415253564917517	-0.830911787545444
CD69	0.817845416503909	7.32988574243164	3.48570170441637	0.000881539684078305	0.00435279272891013	-0.881391166562832
CARTPT	-1.47878164086914	6.48073773034668	-3.46939753140269	0.000927898459403766	0.0045525471004063	-0.928291682326315
SCGB3A2	-0.812889193847661	5.7272817668457	-3.42025515898198	0.00108200414991686	0.0051517499939209	-1.06874798995353
S100A8	0.955351738281253	7.21951843847656	3.41067120807948	0.00111475373428989	0.00527702357894635	-1.09598045708857
CXCL8	0.93936756982422	7.58753478295898	3.25890234878536	0.00177592807956042	0.00775271984708522	-1.52011207484192
CCL19	0.895172961669921	7.4529085982666	3.18648196745011	0.00220809105677216	0.00927417923800252	-1.71766493307991
CHIT1	0.930831754882813	8.23546747314453	3.16781166285481	0.00233452215702606	0.00968862674151063	-1.7680762157434
