# Supplementary material for: Integrating machine learning algorithms and single-cell analysis to identify gut microbiota-related macrophage biomarkers in atherosclerotic plaques
Source: Front Cell Infect Microbiol. 2024 Apr 23;14:1395716. doi: 10.3389/fcimb.2024.1395716 (PMC11074432; doi:10.3389/fcimb.2024.1395716)
Supplement: Supplementary file 5 [file Table_3.xls]

ONTOLOGY	ID	Description	GeneRatio	BgRatio	pvalue	p.adjust	qvalue	geneID	Count
BP	GO:0002366	leukocyte activation involved in immune response	23/134	285/18800	5.71E-18	8.66E-15	6.03E-15	SLAMF6/SLC11A1/BTK/RAC2/HAVCR2/CD180/APBB1IP/CD86/CD84/FCGR2B/CD300A/CR1/VAMP8/SYK/NCKAP1L/DOCK2/ITGB2/LYN/IRF8/FCER1G/TYROBP/PTPRC/LCP1	23
BP	GO:0002263	cell activation involved in immune response	23/134	289/18800	7.79E-18	8.66E-15	6.03E-15	SLAMF6/SLC11A1/BTK/RAC2/HAVCR2/CD180/APBB1IP/CD86/CD84/FCGR2B/CD300A/CR1/VAMP8/SYK/NCKAP1L/DOCK2/ITGB2/LYN/IRF8/FCER1G/TYROBP/PTPRC/LCP1	23
BP	GO:0002274	myeloid leukocyte activation	21/134	232/18800	1.70E-17	1.26E-14	8.77E-15	MMP8/DCSTAMP/ADGRF5/SLC11A1/BTK/RAC2/HAVCR2/CD84/FCGR2B/CD300A/C1QA/VAMP8/VSIG4/SYK/LCP2/DOCK2/ITGB2/LYN/FCER1G/TYROBP/PTPRC	21
BP	GO:0070661	leukocyte proliferation	22/134	330/18800	1.79E-15	9.98E-13	6.94E-13	CCL8/PTPN22/SLC11A1/VAV3/BTK/RAC2/HAVCR2/TNFRSF21/CD180/CD86/FCGR2B/CD300A/CR1/CSF1R/DOCK8/VSIG4/SYK/NCKAP1L/DOCK2/LYN/TYROBP/PTPRC	22
BP	GO:0001819	positive regulation of cytokine production	25/134	475/18800	4.32E-15	1.93E-12	1.34E-12	MMP8/SLAMF6/PTPN22/SLC11A1/GBP5/OAS2/CLEC5A/OAS1/HAVCR2/LPL/CD86/CD84/CYP1B1/SCIMP/CSF1R/SYK/CD4/CHI3L1/MMP12/IRF8/FCER1G/TYROBP/PTPRC/CD14/CD36	25
BP	GO:0002764	immune response-regulating signaling pathway	25/134	482/18800	6.05E-15	2.24E-12	1.56E-12	PTPN22/TASL/VAV3/OAS1/BTK/HAVCR2/TNFRSF21/CTSH/FCGR2B/SCIMP/CD300A/KLHL6/CR1/SYK/LCP2/NCKAP1L/PIK3AP1/LYN/FYB1/FCER1G/TYROBP/PTPRC/FPR3/CD14/CD36	25
BP	GO:0002443	leukocyte mediated immunity	24/134	457/18800	1.71E-14	5.44E-12	3.79E-12	C7/SLAMF6/SLAMF7/BTK/RAC2/HAVCR2/C2/CTSH/CD84/FCGR2B/SCIMP/CD300A/TREM1/CR1/C1QA/VAMP8/SYK/NCKAP1L/ITGB2/LYN/C1QC/FCER1G/TYROBP/PTPRC	24
BP	GO:0046651	lymphocyte proliferation	20/134	296/18800	2.96E-14	8.24E-12	5.73E-12	PTPN22/SLC11A1/VAV3/BTK/RAC2/HAVCR2/TNFRSF21/CD180/CD86/FCGR2B/CD300A/CR1/DOCK8/VSIG4/SYK/NCKAP1L/DOCK2/LYN/TYROBP/PTPRC	20
BP	GO:0002683	negative regulation of immune system process	23/134	425/18800	3.39E-14	8.39E-12	5.84E-12	ADGRF5/PTPN22/DPP4/SAMSN1/OAS1/BTK/HAVCR2/SLAMF8/TNFRSF21/CD86/CD84/FCGR2B/CD300A/CR1/VSIG4/SYK/NCKAP1L/LYN/MMP12/C1QC/TYROBP/PTPRC/CD68	23
BP	GO:0032943	mononuclear cell proliferation	20/134	300/18800	3.82E-14	8.50E-12	5.91E-12	PTPN22/SLC11A1/VAV3/BTK/RAC2/HAVCR2/TNFRSF21/CD180/CD86/FCGR2B/CD300A/CR1/DOCK8/VSIG4/SYK/NCKAP1L/DOCK2/LYN/TYROBP/PTPRC	20
BP	GO:0002253	activation of immune response	22/134	386/18800	4.53E-14	9.17E-12	6.38E-12	C7/PTPN22/VAV3/BTK/C2/TNFRSF21/FCGR2B/CD300A/KLHL6/CR1/C1QA/VSIG4/SYK/LCP2/NCKAP1L/LYN/C1QC/FYB1/FCER1G/TYROBP/PTPRC/FPR3	22
BP	GO:0006909	phagocytosis	20/134	310/18800	7.08E-14	1.31E-11	9.14E-12	SLC11A1/BIN2/VAV3/IL2RG/RAC2/C2/FCGR2B/CD300A/SYK/NCKAP1L/DOCK2/ITGB2/LYN/IRF8/FCER1G/TYROBP/PTPRC/CD14/NCF2/CD36	20
BP	GO:0002697	regulation of immune effector process	21/134	353/18800	7.83E-14	1.34E-11	9.33E-12	SLAMF6/PTPN22/BTK/RAC2/HAVCR2/SLAMF8/CD86/CD84/FCGR2B/SCIMP/CD300A/CR1/VAMP8/VSIG4/SYK/NCKAP1L/ITGB2/LYN/TYROBP/PTPRC/CD36	21
BP	GO:0070663	regulation of leukocyte proliferation	18/134	254/18800	2.80E-13	4.45E-11	3.09E-11	CCL8/PTPN22/VAV3/BTK/RAC2/HAVCR2/TNFRSF21/CD86/FCGR2B/CD300A/CR1/CSF1R/VSIG4/SYK/NCKAP1L/LYN/TYROBP/PTPRC	18
BP	GO:0002695	negative regulation of leukocyte activation	16/134	193/18800	5.74E-13	8.52E-11	5.92E-11	ADGRF5/PTPN22/SAMSN1/BTK/HAVCR2/TNFRSF21/CD86/CD84/FCGR2B/CD300A/CR1/VSIG4/NCKAP1L/LYN/TYROBP/PTPRC	16
BP	GO:0097529	myeloid leukocyte migration	17/134	229/18800	6.31E-13	8.78E-11	6.10E-11	CCL8/CXCL10/DPP4/VAV3/RAC2/CCR1/SLAMF8/CD300A/TREM1/CSF1R/SYK/NCKAP1L/JAML/ITGB2/LYN/FCER1G/PLA2G7	17
BP	GO:0002275	myeloid cell activation involved in immune response	12/134	93/18800	2.66E-12	3.48E-10	2.42E-10	BTK/RAC2/HAVCR2/CD84/CD300A/VAMP8/SYK/DOCK2/ITGB2/LYN/FCER1G/TYROBP	12
BP	GO:0050866	negative regulation of cell activation	16/134	216/18800	3.25E-12	4.02E-10	2.80E-10	ADGRF5/PTPN22/SAMSN1/BTK/HAVCR2/TNFRSF21/CD86/CD84/FCGR2B/CD300A/CR1/VSIG4/NCKAP1L/LYN/TYROBP/PTPRC	16
BP	GO:0071216	cellular response to biotic stimulus	17/134	256/18800	3.82E-12	4.47E-10	3.11E-10	KMO/PTPN22/CXCL10/BTK/HAVCR2/CD180/CD86/FCGR2B/SCIMP/LY86/SYK/MRC1/LYN/IRF8/CD14/CD36/CD68	17
BP	GO:0097530	granulocyte migration	14/134	154/18800	4.95E-12	5.51E-10	3.83E-10	CCL8/CXCL10/DPP4/VAV3/RAC2/SLAMF8/CD300A/TREM1/CSF1R/SYK/NCKAP1L/JAML/ITGB2/FCER1G	14
BP	GO:0032103	positive regulation of response to external stimulus	21/134	442/18800	5.93E-12	6.28E-10	4.37E-10	MMP8/SLAMF6/CXCL10/GBP5/TASL/BTK/RAC2/HAVCR2/CCR1/CD180/LPL/SCIMP/LY86/CSF1R/VAMP8/SYK/NCKAP1L/LYN/MMP12/TYROBP/PLA2G7	21
BP	GO:0002237	response to molecule of bacterial origin	19/134	354/18800	8.07E-12	8.17E-10	5.68E-10	KMO/PTPN22/CXCL10/SLC11A1/HAVCR2/C2/CD180/CD86/FCGR2B/SCIMP/LY86/ACP5/IL10RA/MRC1/LYN/IRF8/CD14/CD36/CD68	19
BP	GO:0050670	regulation of lymphocyte proliferation	16/134	230/18800	8.46E-12	8.19E-10	5.70E-10	PTPN22/VAV3/BTK/RAC2/HAVCR2/TNFRSF21/CD86/FCGR2B/CD300A/CR1/VSIG4/SYK/NCKAP1L/LYN/TYROBP/PTPRC	16
BP	GO:0032944	regulation of mononuclear cell proliferation	16/134	233/18800	1.03E-11	9.55E-10	6.64E-10	PTPN22/VAV3/BTK/RAC2/HAVCR2/TNFRSF21/CD86/FCGR2B/CD300A/CR1/VSIG4/SYK/NCKAP1L/LYN/TYROBP/PTPRC	16
BP	GO:0002886	regulation of myeloid leukocyte mediated immunity	10/134	59/18800	1.13E-11	1.00E-09	6.97E-10	BTK/RAC2/CD84/FCGR2B/CD300A/VAMP8/SYK/ITGB2/LYN/TYROBP	10
BP	GO:0002703	regulation of leukocyte mediated immunity	16/134	236/18800	1.25E-11	1.03E-09	7.17E-10	SLAMF6/BTK/RAC2/HAVCR2/CD84/FCGR2B/SCIMP/CD300A/CR1/VAMP8/SYK/NCKAP1L/ITGB2/LYN/TYROBP/PTPRC	16
BP	GO:0030595	leukocyte chemotaxis	16/134	236/18800	1.25E-11	1.03E-09	7.17E-10	CCL8/CXCL10/DPP4/VAV3/RAC2/CCR1/SLAMF8/TREM1/CSF1R/SYK/NCKAP1L/JAML/ITGB2/LYN/FCER1G/PLA2G7	16
BP	GO:0042116	macrophage activation	12/134	106/18800	1.30E-11	1.03E-09	7.18E-10	MMP8/ADGRF5/SLC11A1/HAVCR2/CD84/FCGR2B/C1QA/VSIG4/SYK/ITGB2/TYROBP/PTPRC	12
BP	GO:1903557	positive regulation of tumor necrosis factor superfamily cytokine production	12/134	107/18800	1.45E-11	1.12E-09	7.76E-10	MMP8/OAS2/OAS1/HAVCR2/LPL/CD86/CD84/SYK/TYROBP/PTPRC/CD14/CD36	12
BP	GO:0002699	positive regulation of immune effector process	16/134	248/18800	2.64E-11	1.91E-09	1.33E-09	SLAMF6/PTPN22/BTK/RAC2/CD86/CD84/SCIMP/CD300A/CR1/VAMP8/SYK/ITGB2/LYN/TYROBP/PTPRC/CD36	16
BP	GO:0032496	response to lipopolysaccharide	18/134	333/18800	2.66E-11	1.91E-09	1.33E-09	KMO/PTPN22/CXCL10/SLC11A1/HAVCR2/C2/CD180/CD86/SCIMP/LY86/ACP5/IL10RA/MRC1/LYN/IRF8/CD14/CD36/CD68	18
BP	GO:0050900	leukocyte migration	19/134	384/18800	3.30E-11	2.29E-09	1.60E-09	CCL8/CXCL10/DPP4/ITGB7/VAV3/RAC2/CCR1/SLAMF8/CD300A/TREM1/CSF1R/DOCK8/SYK/NCKAP1L/JAML/ITGB2/LYN/FCER1G/PLA2G7	19
BP	GO:0050777	negative regulation of immune response	14/134	179/18800	3.82E-11	2.57E-09	1.79E-09	SAMSN1/OAS1/HAVCR2/SLAMF8/CD84/FCGR2B/CD300A/CR1/VSIG4/SYK/NCKAP1L/LYN/MMP12/PTPRC	14
BP	GO:0070664	negative regulation of leukocyte proliferation	11/134	91/18800	4.64E-11	2.92E-09	2.03E-09	CCL8/BTK/HAVCR2/TNFRSF21/CD86/FCGR2B/CD300A/CR1/VSIG4/LYN/TYROBP	11
BP	GO:0002429	immune response-activating cell surface receptor signaling pathway	17/134	300/18800	4.72E-11	2.92E-09	2.03E-09	PTPN22/VAV3/BTK/TNFRSF21/FCGR2B/CD300A/KLHL6/CR1/SYK/LCP2/NCKAP1L/LYN/FYB1/FCER1G/TYROBP/PTPRC/FPR3	17
BP	GO:0002757	immune response-activating signal transduction	17/134	300/18800	4.72E-11	2.92E-09	2.03E-09	PTPN22/VAV3/BTK/TNFRSF21/FCGR2B/CD300A/KLHL6/CR1/SYK/LCP2/NCKAP1L/LYN/FYB1/FCER1G/TYROBP/PTPRC/FPR3	17
BP	GO:0043300	regulation of leukocyte degranulation	9/134	49/18800	5.84E-11	3.51E-09	2.44E-09	RAC2/CD84/FCGR2B/CD300A/VAMP8/SYK/NCKAP1L/ITGB2/LYN	9
BP	GO:0002831	regulation of response to biotic stimulus	18/134	351/18800	6.32E-11	3.70E-09	2.58E-09	SLAMF6/PTPN22/GBP5/TASL/OAS1/HAVCR2/SLAMF8/CD180/FCGR2B/SCIMP/LY86/CR1/VSIG4/SYK/LYN/MMP12/TYROBP/CD36	18
BP	GO:0071706	tumor necrosis factor superfamily cytokine production	14/134	187/18800	6.86E-11	3.82E-09	2.66E-09	MMP8/PTPN22/OAS2/OAS1/HAVCR2/LPL/CD86/CD84/ACP5/SYK/TYROBP/PTPRC/CD14/CD36	14
BP	GO:1903555	regulation of tumor necrosis factor superfamily cytokine production	14/134	187/18800	6.86E-11	3.82E-09	2.66E-09	MMP8/PTPN22/OAS2/OAS1/HAVCR2/LPL/CD86/CD84/ACP5/SYK/TYROBP/PTPRC/CD14/CD36	14
BP	GO:0071219	cellular response to molecule of bacterial origin	15/134	229/18800	9.24E-11	5.02E-09	3.49E-09	KMO/PTPN22/CXCL10/HAVCR2/CD180/CD86/FCGR2B/SCIMP/LY86/MRC1/LYN/IRF8/CD14/CD36/CD68	15
BP	GO:0060326	cell chemotaxis	17/134	315/18800	1.01E-10	5.37E-09	3.73E-09	CCL8/CXCL10/DPP4/BIN2/VAV3/RAC2/CCR1/SLAMF8/TREM1/CSF1R/SYK/NCKAP1L/JAML/ITGB2/LYN/FCER1G/PLA2G7	17
BP	GO:0050869	negative regulation of B cell activation	8/134	35/18800	1.08E-10	5.59E-09	3.89E-09	SAMSN1/BTK/TNFRSF21/FCGR2B/CD300A/CR1/LYN/TYROBP	8
BP	GO:0050764	regulation of phagocytosis	11/134	99/18800	1.18E-10	5.94E-09	4.13E-09	SLC11A1/IL2RG/C2/FCGR2B/CD300A/SYK/NCKAP1L/DOCK2/FCER1G/PTPRC/CD36	11
BP	GO:0071621	granulocyte chemotaxis	12/134	128/18800	1.23E-10	5.94E-09	4.13E-09	CCL8/CXCL10/DPP4/VAV3/RAC2/TREM1/CSF1R/SYK/NCKAP1L/JAML/ITGB2/FCER1G	12
BP	GO:1990266	neutrophil migration	12/134	128/18800	1.23E-10	5.94E-09	4.13E-09	CCL8/CXCL10/DPP4/VAV3/RAC2/SLAMF8/TREM1/SYK/NCKAP1L/JAML/ITGB2/FCER1G	12
BP	GO:0051250	negative regulation of lymphocyte activation	13/134	161/18800	1.32E-10	6.26E-09	4.36E-09	PTPN22/SAMSN1/BTK/HAVCR2/TNFRSF21/CD86/FCGR2B/CD300A/CR1/VSIG4/NCKAP1L/LYN/TYROBP	13
BP	GO:0043299	leukocyte degranulation	10/134	76/18800	1.54E-10	7.16E-09	4.98E-09	BTK/RAC2/CD84/FCGR2B/CD300A/VAMP8/SYK/NCKAP1L/ITGB2/LYN	10
BP	GO:0032760	positive regulation of tumor necrosis factor production	11/134	103/18800	1.82E-10	8.26E-09	5.75E-09	MMP8/OAS2/OAS1/HAVCR2/LPL/CD84/SYK/TYROBP/PTPRC/CD14/CD36	11
BP	GO:0002768	immune response-regulating cell surface receptor signaling pathway	17/134	328/18800	1.90E-10	8.44E-09	5.87E-09	PTPN22/VAV3/BTK/TNFRSF21/FCGR2B/CD300A/KLHL6/CR1/SYK/LCP2/NCKAP1L/LYN/FYB1/FCER1G/TYROBP/PTPRC/FPR3	17
BP	GO:0002444	myeloid leukocyte mediated immunity	11/134	104/18800	2.02E-10	8.83E-09	6.14E-09	BTK/RAC2/CD84/FCGR2B/CD300A/TREM1/VAMP8/SYK/ITGB2/LYN/TYROBP	11
BP	GO:0007159	leukocyte cell-cell adhesion	18/134	381/18800	2.40E-10	1.03E-08	7.14E-09	PTPN22/DPP4/ITGB7/RAC2/HAVCR2/TNFRSF21/CD86/FCGR2B/CD300A/CR1/DOCK8/VSIG4/SYK/CD4/NCKAP1L/ITGB2/LYN/PTPRC	18
BP	GO:0030593	neutrophil chemotaxis	11/134	106/18800	2.49E-10	1.05E-08	7.28E-09	CCL8/CXCL10/DPP4/VAV3/RAC2/TREM1/SYK/NCKAP1L/JAML/ITGB2/FCER1G	11
BP	GO:0042113	B cell activation	17/134	336/18800	2.75E-10	1.13E-08	7.89E-09	SAMSN1/VAV3/BTK/SLAMF8/TNFRSF21/CD180/CD86/FCGR2B/CD300A/CR1/SYK/SKAP2/NCKAP1L/LYN/IRF8/TYROBP/PTPRC	17
BP	GO:0050863	regulation of T cell activation	17/134	342/18800	3.61E-10	1.46E-08	1.02E-08	PTPN22/DPP4/PRDM1/RAC2/HAVCR2/TNFRSF21/CD86/FCGR2B/CD300A/CR1/DOCK8/VSIG4/SYK/CD4/NCKAP1L/LYN/PTPRC	17
BP	GO:0050672	negative regulation of lymphocyte proliferation	10/134	84/18800	4.25E-10	1.69E-08	1.18E-08	BTK/HAVCR2/TNFRSF21/CD86/FCGR2B/CD300A/CR1/VSIG4/LYN/TYROBP	10
BP	GO:0032945	negative regulation of mononuclear cell proliferation	10/134	85/18800	4.79E-10	1.87E-08	1.30E-08	BTK/HAVCR2/TNFRSF21/CD86/FCGR2B/CD300A/CR1/VSIG4/LYN/TYROBP	10
BP	GO:0071222	cellular response to lipopolysaccharide	14/134	217/18800	4.94E-10	1.90E-08	1.32E-08	KMO/PTPN22/CXCL10/HAVCR2/CD180/CD86/SCIMP/LY86/MRC1/LYN/IRF8/CD14/CD36/CD68	14
BP	GO:0032640	tumor necrosis factor production	13/134	182/18800	6.09E-10	2.26E-08	1.57E-08	MMP8/PTPN22/OAS2/OAS1/HAVCR2/LPL/CD84/ACP5/SYK/TYROBP/PTPRC/CD14/CD36	13
BP	GO:0032680	regulation of tumor necrosis factor production	13/134	182/18800	6.09E-10	2.26E-08	1.57E-08	MMP8/PTPN22/OAS2/OAS1/HAVCR2/LPL/CD84/ACP5/SYK/TYROBP/PTPRC/CD14/CD36	13
BP	GO:0030888	regulation of B cell proliferation	9/134	64/18800	7.16E-10	2.61E-08	1.82E-08	VAV3/BTK/TNFRSF21/FCGR2B/CD300A/NCKAP1L/LYN/TYROBP/PTPRC	9
BP	GO:0045088	regulation of innate immune response	14/134	231/18800	1.12E-09	4.02E-08	2.79E-08	SLAMF6/PTPN22/GBP5/TASL/OAS1/HAVCR2/SLAMF8/FCGR2B/CR1/VSIG4/SYK/LYN/MMP12/TYROBP	14
BP	GO:0002224	toll-like receptor signaling pathway	11/134	123/18800	1.25E-09	4.40E-08	3.06E-08	PTPN22/TASL/OAS1/BTK/HAVCR2/SCIMP/CD300A/PIK3AP1/LYN/CD14/CD36	11
BP	GO:1902105	regulation of leukocyte differentiation	15/134	283/18800	1.75E-09	6.10E-08	4.24E-08	DCSTAMP/PRDM1/BTK/CCR1/SLAMF8/CD86/FCGR2B/CR1/SYK/CD4/NCKAP1L/LYN/C1QC/TYROBP/PTPRC	15
BP	GO:1903131	mononuclear cell differentiation	18/134	433/18800	1.85E-09	6.26E-08	4.35E-08	DCSTAMP/SLAMF6/PTPN22/PRDM1/BTK/SLAMF8/CD86/FCGR2B/CR1/CSF1R/SYK/CD4/NCKAP1L/DOCK2/LYN/IRF8/FCER1G/PTPRC	18
BP	GO:0050766	positive regulation of phagocytosis	9/134	71/18800	1.86E-09	6.26E-08	4.35E-08	SLC11A1/IL2RG/C2/FCGR2B/NCKAP1L/DOCK2/FCER1G/PTPRC/CD36	9
BP	GO:0050864	regulation of B cell activation	13/134	200/18800	1.94E-09	6.44E-08	4.48E-08	SAMSN1/VAV3/BTK/SLAMF8/TNFRSF21/FCGR2B/CD300A/CR1/SYK/NCKAP1L/LYN/TYROBP/PTPRC	13
BP	GO:0030889	negative regulation of B cell proliferation	6/134	18/18800	2.03E-09	6.57E-08	4.57E-08	BTK/TNFRSF21/FCGR2B/CD300A/LYN/TYROBP	6
BP	GO:0002285	lymphocyte activation involved in immune response	13/134	201/18800	2.06E-09	6.57E-08	4.57E-08	SLAMF6/SLC11A1/HAVCR2/CD180/APBB1IP/CD86/FCGR2B/CR1/NCKAP1L/IRF8/FCER1G/PTPRC/LCP1	13
BP	GO:0050867	positive regulation of cell activation	18/134	436/18800	2.06E-09	6.57E-08	4.57E-08	MMP8/PTPN22/DPP4/VAV3/BTK/HAVCR2/CD86/CR1/VAMP8/DOCK8/SYK/CD4/NCKAP1L/ITGB2/LYN/PLEK/TYROBP/PTPRC	18
BP	GO:0042100	B cell proliferation	10/134	100/18800	2.42E-09	7.59E-08	5.28E-08	VAV3/BTK/TNFRSF21/CD180/FCGR2B/CD300A/NCKAP1L/LYN/TYROBP/PTPRC	10
BP	GO:0042098	T cell proliferation	13/134	204/18800	2.47E-09	7.62E-08	5.30E-08	PTPN22/SLC11A1/RAC2/HAVCR2/TNFRSF21/CD86/CR1/DOCK8/VSIG4/SYK/NCKAP1L/DOCK2/PTPRC	13
BP	GO:1903037	regulation of leukocyte cell-cell adhesion	16/134	344/18800	3.21E-09	9.80E-08	6.82E-08	PTPN22/DPP4/HAVCR2/TNFRSF21/CD86/FCGR2B/CD300A/CR1/DOCK8/VSIG4/SYK/CD4/NCKAP1L/ITGB2/LYN/PTPRC	16
BP	GO:0022407	regulation of cell-cell adhesion	18/134	456/18800	4.18E-09	1.26E-07	8.74E-08	IL1RN/PTPN22/DPP4/HAVCR2/TNFRSF21/PLAUR/CD86/FCGR2B/CD300A/CR1/DOCK8/VSIG4/SYK/CD4/NCKAP1L/ITGB2/LYN/PTPRC	18
BP	GO:0002696	positive regulation of leukocyte activation	17/134	421/18800	8.34E-09	2.47E-07	1.72E-07	MMP8/PTPN22/DPP4/VAV3/BTK/HAVCR2/CD86/CR1/VAMP8/DOCK8/SYK/CD4/NCKAP1L/ITGB2/LYN/TYROBP/PTPRC	17
BP	GO:0002460	adaptive immune response based on somatic recombination of immune receptors built from immunoglobulin superfamily domains	16/134	370/18800	9.05E-09	2.65E-07	1.84E-07	C7/SLAMF6/SLC11A1/BTK/HAVCR2/C2/CTSH/FCGR2B/KLHL6/CR1/C1QA/CD4/NCKAP1L/C1QC/FCER1G/PTPRC	16
BP	GO:0034154	toll-like receptor 7 signaling pathway	5/134	12/18800	1.30E-08	3.75E-07	2.61E-07	PTPN22/TASL/HAVCR2/SCIMP/PIK3AP1	5
BP	GO:0045576	mast cell activation	8/134	65/18800	1.94E-08	5.53E-07	3.84E-07	BTK/RAC2/CD84/CD300A/VAMP8/SYK/LCP2/LYN	8
BP	GO:0050851	antigen receptor-mediated signaling pathway	13/134	244/18800	2.12E-08	5.98E-07	4.16E-07	PTPN22/VAV3/BTK/TNFRSF21/FCGR2B/CD300A/KLHL6/SYK/LCP2/NCKAP1L/LYN/FYB1/PTPRC	13
BP	GO:0050853	B cell receptor signaling pathway	10/134	131/18800	3.35E-08	9.32E-07	6.48E-07	PTPN22/VAV3/BTK/FCGR2B/CD300A/KLHL6/SYK/NCKAP1L/LYN/PTPRC	10
BP	GO:0001818	negative regulation of cytokine production	15/134	363/18800	4.94E-08	1.36E-06	9.45E-07	MMP8/PTPN22/SLC11A1/OAS1/BTK/HAVCR2/TNFRSF21/CD84/FCGR2B/ACP5/CR1/VSIG4/NCKAP1L/TYROBP/PTPRC	15
BP	GO:0002685	regulation of leukocyte migration	12/134	218/18800	5.31E-08	1.44E-06	1.00E-06	CCL8/CXCL10/DPP4/RAC2/CCR1/SLAMF8/CD300A/CSF1R/DOCK8/NCKAP1L/LYN/PLA2G7	12
BP	GO:0002221	pattern recognition receptor signaling pathway	11/134	176/18800	5.37E-08	1.44E-06	1.00E-06	PTPN22/TASL/OAS1/BTK/HAVCR2/SCIMP/CD300A/PIK3AP1/LYN/CD14/CD36	11
BP	GO:0038094	Fc-gamma receptor signaling pathway	6/134	30/18800	6.04E-08	1.60E-06	1.11E-06	VAV3/FCGR2B/SYK/LYN/FCER1G/PTPRC	6
BP	GO:0043303	mast cell degranulation	7/134	50/18800	6.18E-08	1.62E-06	1.13E-06	BTK/RAC2/CD84/CD300A/VAMP8/SYK/LYN	7
BP	GO:0031348	negative regulation of defense response	13/134	268/18800	6.40E-08	1.66E-06	1.15E-06	OAS1/HAVCR2/SLAMF8/SERPINF1/FCGR2B/ACP5/CR1/VSIG4/SYK/LYN/MMP12/AOAH/PTPRC	13
BP	GO:1903706	regulation of hemopoiesis	15/134	371/18800	6.58E-08	1.68E-06	1.17E-06	DCSTAMP/PRDM1/BTK/CCR1/SLAMF8/CD86/FCGR2B/CR1/SYK/CD4/NCKAP1L/LYN/C1QC/TYROBP/PTPRC	15
BP	GO:0002833	positive regulation of response to biotic stimulus	11/134	180/18800	6.76E-08	1.71E-06	1.19E-06	SLAMF6/GBP5/TASL/HAVCR2/CD180/SCIMP/LY86/SYK/LYN/MMP12/TYROBP	11
BP	GO:0002279	mast cell activation involved in immune response	7/134	52/18800	8.18E-08	2.00E-06	1.39E-06	BTK/RAC2/CD84/CD300A/VAMP8/SYK/LYN	7
BP	GO:0002448	mast cell mediated immunity	7/134	52/18800	8.18E-08	2.00E-06	1.39E-06	BTK/RAC2/CD84/CD300A/VAMP8/SYK/LYN	7
BP	GO:0038093	Fc receptor signaling pathway	7/134	52/18800	8.18E-08	2.00E-06	1.39E-06	VAV3/BTK/FCGR2B/SYK/LYN/FCER1G/PTPRC	7
BP	GO:0001906	cell killing	11/134	185/18800	8.95E-08	2.16E-06	1.51E-06	SLAMF6/SLAMF7/HAVCR2/CTSH/FCGR2B/TREM1/SYK/NCKAP1L/TYROBP/PTPRC/LYZ	11
BP	GO:0043304	regulation of mast cell degranulation	6/134	32/18800	9.12E-08	2.18E-06	1.52E-06	RAC2/CD84/CD300A/VAMP8/SYK/LYN	6
BP	GO:0030098	lymphocyte differentiation	15/134	382/18800	9.62E-08	2.28E-06	1.58E-06	SLAMF6/PTPN22/PRDM1/BTK/SLAMF8/CD86/FCGR2B/CR1/SYK/CD4/NCKAP1L/DOCK2/IRF8/FCER1G/PTPRC	15
BP	GO:0002698	negative regulation of immune effector process	9/134	112/18800	1.07E-07	2.51E-06	1.75E-06	HAVCR2/SLAMF8/CD84/FCGR2B/CD300A/CR1/VSIG4/NCKAP1L/PTPRC	9
BP	GO:0002431	Fc receptor mediated stimulatory signaling pathway	6/134	33/18800	1.11E-07	2.54E-06	1.77E-06	VAV3/FCGR2B/SYK/LYN/FCER1G/PTPRC	6
BP	GO:0055094	response to lipoprotein particle	6/134	33/18800	1.11E-07	2.54E-06	1.77E-06	LPL/SYK/ITGB2/FCER1G/CD36/CD68	6
BP	GO:0045785	positive regulation of cell adhesion	16/134	446/18800	1.21E-07	2.74E-06	1.91E-06	PTPN22/DPP4/VAV3/HAVCR2/PLAUR/APBB1IP/CD86/CR1/DOCK8/SYK/CD4/NCKAP1L/ITGB2/LYN/PTPRC/CD36	16
BP	GO:0033006	regulation of mast cell activation involved in immune response	6/134	34/18800	1.34E-07	3.01E-06	2.09E-06	RAC2/CD84/CD300A/VAMP8/SYK/LYN	6
BP	GO:0002286	T cell activation involved in immune response	9/134	116/18800	1.45E-07	3.23E-06	2.25E-06	SLAMF6/SLC11A1/HAVCR2/APBB1IP/CD86/FCGR2B/NCKAP1L/FCER1G/LCP1	9
BP	GO:0031349	positive regulation of defense response	13/134	289/18800	1.54E-07	3.39E-06	2.36E-06	MMP8/SLAMF6/GBP5/TASL/BTK/HAVCR2/LPL/VAMP8/SYK/LYN/MMP12/TYROBP/PLA2G7	13
BP	GO:0022409	positive regulation of cell-cell adhesion	13/134	291/18800	1.67E-07	3.63E-06	2.53E-06	PTPN22/DPP4/HAVCR2/PLAUR/CD86/CR1/DOCK8/SYK/CD4/NCKAP1L/ITGB2/LYN/PTPRC	13
BP	GO:1902107	positive regulation of leukocyte differentiation	10/134	157/18800	1.86E-07	3.98E-06	2.77E-06	DCSTAMP/BTK/CCR1/CD86/CR1/SYK/CD4/NCKAP1L/TYROBP/PTPRC	10
BP	GO:1903708	positive regulation of hemopoiesis	10/134	157/18800	1.86E-07	3.98E-06	2.77E-06	DCSTAMP/BTK/CCR1/CD86/CR1/SYK/CD4/NCKAP1L/TYROBP/PTPRC	10
BP	GO:1903039	positive regulation of leukocyte cell-cell adhesion	12/134	245/18800	1.90E-07	4.02E-06	2.80E-06	PTPN22/DPP4/HAVCR2/CD86/CR1/DOCK8/SYK/CD4/NCKAP1L/ITGB2/LYN/PTPRC	12
BP	GO:0071402	cellular response to lipoprotein particle stimulus	6/134	36/18800	1.91E-07	4.02E-06	2.80E-06	LPL/SYK/ITGB2/FCER1G/CD36/CD68	6
BP	GO:0002688	regulation of leukocyte chemotaxis	9/134	124/18800	2.57E-07	5.35E-06	3.72E-06	CXCL10/DPP4/RAC2/CCR1/SLAMF8/CSF1R/NCKAP1L/LYN/PLA2G7	9
BP	GO:0050868	negative regulation of T cell activation	9/134	125/18800	2.76E-07	5.68E-06	3.95E-06	PTPN22/HAVCR2/TNFRSF21/CD86/FCGR2B/CD300A/CR1/VSIG4/NCKAP1L	9
BP	GO:0031663	lipopolysaccharide-mediated signaling pathway	7/134	62/18800	2.83E-07	5.73E-06	3.98E-06	PTPN22/CD180/SCIMP/LY86/LYN/CD14/CD36	7
BP	GO:0043030	regulation of macrophage activation	7/134	62/18800	2.83E-07	5.73E-06	3.98E-06	MMP8/ADGRF5/HAVCR2/CD84/FCGR2B/VSIG4/PTPRC	7
BP	GO:0007162	negative regulation of cell adhesion	13/134	305/18800	2.85E-07	5.73E-06	3.98E-06	IL1RN/PTPN22/HAVCR2/TNFRSF21/CD86/CYP1B1/FCGR2B/CD300A/CR1/VSIG4/NCKAP1L/MMP12/PTPRC	13
BP	GO:0071404	cellular response to low-density lipoprotein particle stimulus	5/134	21/18800	3.17E-07	6.30E-06	4.38E-06	LPL/SYK/ITGB2/FCER1G/CD36	5
BP	GO:0042742	defense response to bacterium	14/134	364/18800	3.40E-07	6.69E-06	4.65E-06	SLC11A1/OAS2/OAS1/HAVCR2/SLAMF8/ACP5/TREM1/SYK/CD4/IRF8/FCER1G/MPEG1/CD36/LYZ	14
BP	GO:0002449	lymphocyte mediated immunity	14/134	365/18800	3.51E-07	6.85E-06	4.77E-06	C7/SLAMF6/SLAMF7/BTK/HAVCR2/C2/CTSH/FCGR2B/CR1/C1QA/NCKAP1L/C1QC/FCER1G/PTPRC	14
BP	GO:0001909	leukocyte mediated cytotoxicity	9/134	131/18800	4.11E-07	7.96E-06	5.53E-06	SLAMF6/SLAMF7/HAVCR2/CTSH/FCGR2B/TREM1/NCKAP1L/TYROBP/PTPRC	9
BP	GO:0051251	positive regulation of lymphocyte activation	14/134	371/18800	4.27E-07	8.12E-06	5.65E-06	PTPN22/DPP4/VAV3/BTK/HAVCR2/CD86/CR1/DOCK8/SYK/CD4/NCKAP1L/LYN/TYROBP/PTPRC	14
BP	GO:0042119	neutrophil activation	6/134	41/18800	4.29E-07	8.12E-06	5.65E-06	FCGR2B/CD300A/SYK/ITGB2/FCER1G/TYROBP	6
BP	GO:0032635	interleukin-6 production	10/134	172/18800	4.34E-07	8.12E-06	5.65E-06	MMP8/PTPN22/HAVCR2/LPL/CD84/SCIMP/SYK/NCKAP1L/TYROBP/CD36	10
BP	GO:0032675	regulation of interleukin-6 production	10/134	172/18800	4.34E-07	8.12E-06	5.65E-06	MMP8/PTPN22/HAVCR2/LPL/CD84/SCIMP/SYK/NCKAP1L/TYROBP/CD36	10
BP	GO:0006959	humoral immune response	13/134	317/18800	4.43E-07	8.22E-06	5.72E-06	C7/CXCL10/SLC11A1/C2/TNFRSF21/FCGR2B/TREM1/CR1/C1QA/VSIG4/C1QC/PTPRC/LYZ	13
BP	GO:0042129	regulation of T cell proliferation	10/134	174/18800	4.83E-07	8.87E-06	6.17E-06	PTPN22/RAC2/HAVCR2/TNFRSF21/CD86/CR1/VSIG4/SYK/NCKAP1L/PTPRC	10
BP	GO:0002704	negative regulation of leukocyte mediated immunity	7/134	67/18800	4.86E-07	8.87E-06	6.17E-06	HAVCR2/CD84/FCGR2B/CD300A/CR1/NCKAP1L/PTPRC	7
BP	GO:0032479	regulation of type I interferon production	8/134	98/18800	4.96E-07	8.87E-06	6.17E-06	PTPN22/OAS2/OAS1/HAVCR2/SYK/MMP12/IRF8/CD14	8
BP	GO:0032606	type I interferon production	8/134	98/18800	4.96E-07	8.87E-06	6.17E-06	PTPN22/OAS2/OAS1/HAVCR2/SYK/MMP12/IRF8/CD14	8
BP	GO:0034142	toll-like receptor 4 signaling pathway	6/134	42/18800	4.98E-07	8.87E-06	6.17E-06	PTPN22/OAS1/SCIMP/PIK3AP1/LYN/CD14	6
BP	GO:0050870	positive regulation of T cell activation	11/134	223/18800	5.86E-07	1.03E-05	7.20E-06	PTPN22/DPP4/HAVCR2/CD86/CR1/DOCK8/SYK/CD4/NCKAP1L/LYN/PTPRC	11
BP	GO:0038095	Fc-epsilon receptor signaling pathway	5/134	24/18800	6.51E-07	1.14E-05	7.93E-06	VAV3/BTK/SYK/LYN/FCER1G	5
BP	GO:1903305	regulation of regulated secretory pathway	9/134	140/18800	7.21E-07	1.25E-05	8.73E-06	RAC2/CD84/FCGR2B/CD300A/VAMP8/SYK/NCKAP1L/ITGB2/LYN	9
BP	GO:0033003	regulation of mast cell activation	6/134	45/18800	7.60E-07	1.31E-05	9.12E-06	RAC2/CD84/CD300A/VAMP8/SYK/LYN	6
BP	GO:0070371	ERK1 and ERK2 cascade	13/134	335/18800	8.26E-07	1.41E-05	9.84E-06	CCL8/PTPN22/HAVCR2/CCR1/CTSH/SCIMP/CSF1R/SYK/CD4/LYN/CHI3L1/PTPRC/CD36	13
BP	GO:0050727	regulation of inflammatory response	14/134	394/18800	8.76E-07	1.49E-05	1.04E-05	MMP8/BTK/SLAMF8/LPL/SERPINF1/FCGR2B/ACP5/VAMP8/SYK/PIK3AP1/LYN/AOAH/PLA2G7/PTPRC	14
BP	GO:1903038	negative regulation of leukocyte cell-cell adhesion	9/134	144/18800	9.14E-07	1.54E-05	1.07E-05	PTPN22/HAVCR2/TNFRSF21/CD86/FCGR2B/CD300A/CR1/VSIG4/NCKAP1L	9
BP	GO:0045055	regulated exocytosis	11/134	234/18800	9.42E-07	1.58E-05	1.10E-05	BTK/RAC2/CD84/FCGR2B/CD300A/VAMP8/SYK/NCKAP1L/ITGB2/LYN/PLEK	11
BP	GO:0002819	regulation of adaptive immune response	10/134	188/18800	9.82E-07	1.62E-05	1.13E-05	SAMSN1/SLC11A1/BTK/CD48/HAVCR2/FCGR2B/CR1/CD4/NCKAP1L/PTPRC	10
BP	GO:0036230	granulocyte activation	6/134	47/18800	9.90E-07	1.62E-05	1.13E-05	FCGR2B/CD300A/SYK/ITGB2/FCER1G/TYROBP	6
BP	GO:0002433	immune response-regulating cell surface receptor signaling pathway involved in phagocytosis	5/134	26/18800	9.95E-07	1.62E-05	1.13E-05	VAV3/FCGR2B/SYK/LYN/PTPRC	5
BP	GO:0038096	Fc-gamma receptor signaling pathway involved in phagocytosis	5/134	26/18800	9.95E-07	1.62E-05	1.13E-05	VAV3/FCGR2B/SYK/LYN/PTPRC	5
BP	GO:0090025	regulation of monocyte chemotaxis	5/134	28/18800	1.47E-06	2.37E-05	1.65E-05	CXCL10/CCR1/SLAMF8/LYN/PLA2G7	5
BP	GO:0032418	lysosome localization	7/134	79/18800	1.51E-06	2.40E-05	1.67E-05	BTK/RAC2/CD84/CD300A/VAMP8/SYK/LYN	7
BP	GO:1990849	vacuolar localization	7/134	79/18800	1.51E-06	2.40E-05	1.67E-05	BTK/RAC2/CD84/CD300A/VAMP8/SYK/LYN	7
BP	GO:0022408	negative regulation of cell-cell adhesion	10/134	199/18800	1.65E-06	2.58E-05	1.79E-05	IL1RN/PTPN22/HAVCR2/TNFRSF21/CD86/FCGR2B/CD300A/CR1/VSIG4/NCKAP1L	10
BP	GO:0071674	mononuclear cell migration	10/134	199/18800	1.65E-06	2.58E-05	1.79E-05	CCL8/CXCL10/ITGB7/CCR1/SLAMF8/CSF1R/DOCK8/JAML/LYN/PLA2G7	10
BP	GO:0006887	exocytosis	13/134	357/18800	1.68E-06	2.61E-05	1.82E-05	CCL8/BTK/RAC2/CCR1/CD84/FCGR2B/CD300A/VAMP8/SYK/NCKAP1L/ITGB2/LYN/PLEK	13
BP	GO:0046631	alpha-beta T cell activation	9/134	158/18800	1.98E-06	3.04E-05	2.12E-05	SLAMF6/PTPN22/PRDM1/CD86/CD300A/SYK/NCKAP1L/DOCK2/PTPRC	9
BP	GO:0070665	positive regulation of leukocyte proliferation	9/134	158/18800	1.98E-06	3.04E-05	2.12E-05	PTPN22/VAV3/HAVCR2/CD86/CSF1R/SYK/NCKAP1L/LYN/PTPRC	9
BP	GO:0043301	negative regulation of leukocyte degranulation	4/134	14/18800	2.34E-06	3.56E-05	2.48E-05	CD84/FCGR2B/CD300A/NCKAP1L	4
BP	GO:0070372	regulation of ERK1 and ERK2 cascade	12/134	311/18800	2.37E-06	3.58E-05	2.49E-05	CCL8/PTPN22/HAVCR2/CCR1/SCIMP/CSF1R/SYK/CD4/LYN/CHI3L1/PTPRC/CD36	12
BP	GO:0032102	negative regulation of response to external stimulus	14/134	429/18800	2.38E-06	3.58E-05	2.49E-05	DPP4/OAS1/HAVCR2/SLAMF8/SERPINF1/FCGR2B/ACP5/CR1/VSIG4/SYK/LYN/MMP12/AOAH/PTPRC	14
BP	GO:0045577	regulation of B cell differentiation	5/134	31/18800	2.50E-06	3.73E-05	2.60E-05	BTK/SLAMF8/CR1/SYK/NCKAP1L	5
BP	GO:0033627	cell adhesion mediated by integrin	7/134	86/18800	2.69E-06	3.99E-05	2.77E-05	DPP4/ITGB7/CYP1B1/SYK/NCKAP1L/ITGB2/LYN	7
BP	GO:0030217	T cell differentiation	11/134	263/18800	2.94E-06	4.33E-05	3.01E-05	SLAMF6/PTPN22/PRDM1/CD86/CR1/SYK/CD4/NCKAP1L/DOCK2/FCER1G/PTPRC	11
BP	GO:1902563	regulation of neutrophil activation	4/134	15/18800	3.17E-06	4.64E-05	3.23E-05	FCGR2B/CD300A/SYK/ITGB2	4
BP	GO:0032481	positive regulation of type I interferon production	6/134	58/18800	3.50E-06	5.09E-05	3.54E-05	PTPN22/OAS2/OAS1/SYK/MMP12/CD14	6
BP	GO:0002820	negative regulation of adaptive immune response	6/134	59/18800	3.87E-06	5.60E-05	3.89E-05	SAMSN1/HAVCR2/FCGR2B/CR1/NCKAP1L/PTPRC	6
BP	GO:0090322	regulation of superoxide metabolic process	5/134	34/18800	4.02E-06	5.77E-05	4.02E-05	ACP5/SYK/ITGB2/TYROBP/CD36	5
BP	GO:0070374	positive regulation of ERK1 and ERK2 cascade	10/134	220/18800	4.05E-06	5.77E-05	4.02E-05	CCL8/PTPN22/HAVCR2/CCR1/SCIMP/CSF1R/CD4/CHI3L1/PTPRC/CD36	10
BP	GO:0032623	interleukin-2 production	6/134	63/18800	5.71E-06	8.04E-05	5.59E-05	HAVCR2/CD86/CR1/VSIG4/CD4/PTPRC	6
BP	GO:0032663	regulation of interleukin-2 production	6/134	63/18800	5.71E-06	8.04E-05	5.59E-05	HAVCR2/CD86/CR1/VSIG4/CD4/PTPRC	6
BP	GO:0002532	production of molecular mediator involved in inflammatory response	7/134	97/18800	6.02E-06	8.42E-05	5.86E-05	GBP5/BTK/SLAMF8/VAMP8/SYK/LYN/CD36	7
BP	GO:0045730	respiratory burst	5/134	37/18800	6.19E-06	8.62E-05	5.99E-05	SLC11A1/CD52/RAC2/SLAMF8/NCF2	5
BP	GO:0032602	chemokine production	7/134	98/18800	6.44E-06	8.91E-05	6.20E-05	OAS1/HAVCR2/LPL/CD84/TREM1/CSF1R/SYK	7
BP	GO:0034138	toll-like receptor 3 signaling pathway	4/134	18/18800	6.99E-06	9.60E-05	6.68E-05	PTPN22/OAS1/HAVCR2/SCIMP	4
BP	GO:0045089	positive regulation of innate immune response	8/134	140/18800	7.32E-06	1.00E-04	6.96E-05	SLAMF6/GBP5/TASL/HAVCR2/SYK/LYN/MMP12/TYROBP	8
BP	GO:0031341	regulation of cell killing	7/134	100/18800	7.37E-06	1.00E-04	6.96E-05	SLAMF6/HAVCR2/FCGR2B/SYK/NCKAP1L/TYROBP/PTPRC	7
BP	GO:0002687	positive regulation of leukocyte migration	8/134	141/18800	7.72E-06	0.00010414	7.24E-05	CCL8/CXCL10/RAC2/CCR1/CSF1R/DOCK8/NCKAP1L/PLA2G7	8
BP	GO:0030183	B cell differentiation	8/134	142/18800	8.13E-06	0.000109041	7.58E-05	BTK/SLAMF8/FCGR2B/CR1/SYK/NCKAP1L/IRF8/PTPRC	8
BP	GO:0002283	neutrophil activation involved in immune response	4/134	19/18800	8.80E-06	0.00011663	8.11E-05	SYK/ITGB2/FCER1G/TYROBP	4
BP	GO:0043031	negative regulation of macrophage activation	4/134	19/18800	8.80E-06	0.00011663	8.11E-05	ADGRF5/FCGR2B/VSIG4/PTPRC	4
BP	GO:0019221	cytokine-mediated signaling pathway	14/134	486/18800	9.93E-06	0.000130815	9.10E-05	IL1RN/CCL8/CXCL10/OAS2/OAS1/IL2RG/CCR1/IL10RA/CSF1R/SYK/CD4/MMP12/FCER1G/PTPRC	14
BP	GO:0046634	regulation of alpha-beta T cell activation	7/134	105/18800	1.02E-05	0.000133168	9.26E-05	PTPN22/PRDM1/CD86/CD300A/SYK/NCKAP1L/PTPRC	7
BP	GO:2000377	regulation of reactive oxygen species metabolic process	8/134	147/18800	1.05E-05	0.000136001	9.46E-05	MMP8/RAC2/CYP1B1/ACP5/SYK/ITGB2/TYROBP/CD36	8
BP	GO:0002548	monocyte chemotaxis	6/134	70/18800	1.06E-05	0.000136001	9.46E-05	CCL8/CXCL10/CCR1/SLAMF8/LYN/PLA2G7	6
BP	GO:0032722	positive regulation of chemokine production	6/134	70/18800	1.06E-05	0.000136001	9.46E-05	OAS1/HAVCR2/LPL/CD84/CSF1R/SYK	6
BP	GO:0046629	gamma-delta T cell activation	4/134	20/18800	1.09E-05	0.000139984	9.74E-05	SYK/NCKAP1L/JAML/PTPRC	4
BP	GO:2000379	positive regulation of reactive oxygen species metabolic process	6/134	71/18800	1.15E-05	0.000146004	0.000101561	MMP8/CYP1B1/SYK/ITGB2/TYROBP/CD36	6
BP	GO:0006801	superoxide metabolic process	6/134	72/18800	1.24E-05	0.000157453	0.000109525	ACP5/SYK/ITGB2/TYROBP/NCF2/CD36	6
BP	GO:0042554	superoxide anion generation	5/134	43/18800	1.32E-05	0.00016624	0.000115637	ACP5/SYK/ITGB2/TYROBP/NCF2	5
BP	GO:0045824	negative regulation of innate immune response	6/134	73/18800	1.35E-05	0.00016864	0.000117307	OAS1/HAVCR2/SLAMF8/CR1/VSIG4/MMP12	6
BP	GO:0002437	inflammatory response to antigenic stimulus	6/134	75/18800	1.58E-05	0.000195824	0.000136216	IL1RN/BTK/FCGR2B/SYK/LYN/CD68	6
BP	GO:0017157	regulation of exocytosis	9/134	204/18800	1.58E-05	0.000195824	0.000136216	RAC2/CD84/FCGR2B/CD300A/VAMP8/SYK/NCKAP1L/ITGB2/LYN	9
BP	GO:0032928	regulation of superoxide anion generation	4/134	22/18800	1.63E-05	0.00020094	0.000139775	ACP5/SYK/ITGB2/TYROBP	4
BP	GO:0032729	positive regulation of interferon-gamma production	6/134	77/18800	1.83E-05	0.000224429	0.000156114	SLAMF6/PTPN22/SLC11A1/HAVCR2/IRF8/CD14	6
BP	GO:0071675	regulation of mononuclear cell migration	7/134	116/18800	1.95E-05	0.000237507	0.000165212	CXCL10/CCR1/SLAMF8/CSF1R/DOCK8/LYN/PLA2G7	7
BP	GO:0032693	negative regulation of interleukin-10 production	4/134	23/18800	1.97E-05	0.000237958	0.000165525	MMP8/TNFRSF21/FCGR2B/TYROBP	4
BP	GO:0001774	microglial cell activation	5/134	47/18800	2.06E-05	0.000245765	0.000170956	MMP8/C1QA/ITGB2/TYROBP/PTPRC	5
BP	GO:0032609	interferon-gamma production	7/134	117/18800	2.06E-05	0.000245765	0.000170956	SLAMF6/PTPN22/SLC11A1/HAVCR2/CR1/IRF8/CD14	7
BP	GO:0032649	regulation of interferon-gamma production	7/134	117/18800	2.06E-05	0.000245765	0.000170956	SLAMF6/PTPN22/SLC11A1/HAVCR2/CR1/IRF8/CD14	7
BP	GO:0033628	regulation of cell adhesion mediated by integrin	5/134	48/18800	2.29E-05	0.000270577	0.000188216	DPP4/CYP1B1/SYK/NCKAP1L/LYN	5
BP	GO:0050855	regulation of B cell receptor signaling pathway	4/134	24/18800	2.35E-05	0.000276462	0.000192309	PTPN22/FCGR2B/CD300A/LYN	4
BP	GO:0030099	myeloid cell differentiation	12/134	391/18800	2.38E-05	0.000279154	0.000194181	DCSTAMP/ADGRF5/CLEC5A/CCR1/SNX10/CSF1R/CD4/NCKAP1L/LYN/IRF8/C1QC/TYROBP	12
BP	GO:0016064	immunoglobulin mediated immune response	9/134	216/18800	2.49E-05	0.000290216	0.000201877	C7/BTK/C2/FCGR2B/CR1/C1QA/C1QC/FCER1G/PTPRC	9
BP	GO:0045058	T cell selection	5/134	49/18800	2.53E-05	0.000293369	0.000204069	SLAMF6/SYK/CD4/DOCK2/PTPRC	5
BP	GO:0002455	humoral immune response mediated by circulating immunoglobulin	7/134	121/18800	2.57E-05	0.000296097	0.000205967	C7/C2/FCGR2B/CR1/C1QA/C1QC/PTPRC	7
BP	GO:0002700	regulation of production of molecular mediator of immune response	8/134	167/18800	2.64E-05	0.000303384	0.000211036	PTPN22/BTK/CD86/FCGR2B/SCIMP/CR1/PTPRC/CD36	8
BP	GO:0019724	B cell mediated immunity	9/134	219/18800	2.78E-05	0.00031243	0.000217328	C7/BTK/C2/FCGR2B/CR1/C1QA/C1QC/FCER1G/PTPRC	9
BP	GO:0001911	negative regulation of leukocyte mediated cytotoxicity	4/134	25/18800	2.78E-05	0.00031243	0.000217328	HAVCR2/FCGR2B/NCKAP1L/PTPRC	4
BP	GO:0032753	positive regulation of interleukin-4 production	4/134	25/18800	2.78E-05	0.00031243	0.000217328	HAVCR2/CD86/SYK/FCER1G	4
BP	GO:1903306	negative regulation of regulated secretory pathway	4/134	25/18800	2.78E-05	0.00031243	0.000217328	CD84/FCGR2B/CD300A/NCKAP1L	4
BP	GO:0002269	leukocyte activation involved in inflammatory response	5/134	50/18800	2.80E-05	0.00031271	0.000217523	MMP8/C1QA/ITGB2/TYROBP/PTPRC	5
BP	GO:0001910	regulation of leukocyte mediated cytotoxicity	6/134	85/18800	3.23E-05	0.000359597	0.000250138	SLAMF6/HAVCR2/FCGR2B/NCKAP1L/TYROBP/PTPRC	6
BP	GO:0031664	regulation of lipopolysaccharide-mediated signaling pathway	4/134	26/18800	3.27E-05	0.00036172	0.000251615	CD180/SCIMP/LY86/CD36	4
BP	GO:0002822	regulation of adaptive immune response based on somatic recombination of immune receptors built from immunoglobulin superfamily domains	8/134	173/18800	3.40E-05	0.00037514	0.00026095	SLC11A1/BTK/HAVCR2/FCGR2B/CR1/CD4/NCKAP1L/PTPRC	8
BP	GO:0050920	regulation of chemotaxis	9/134	225/18800	3.43E-05	0.0003762	0.000261687	CXCL10/DPP4/RAC2/CCR1/SLAMF8/CSF1R/NCKAP1L/LYN/PLA2G7	9
BP	GO:0006911	phagocytosis, engulfment	7/134	128/18800	3.69E-05	0.00040243	0.000279933	BIN2/RAC2/FCGR2B/CD300A/NCKAP1L/ITGB2/CD36	7
BP	GO:0044403	biological process involved in symbiotic interaction	10/134	286/18800	3.94E-05	0.000427601	0.000297443	CCL8/ITGB7/CLEC5A/CD86/TREM1/CR1/CSF1R/VAMP8/CD4/MRC1	10
BP	GO:0002823	negative regulation of adaptive immune response based on somatic recombination of immune receptors built from immunoglobulin superfamily domains	5/134	54/18800	4.08E-05	0.000438382	0.000304941	HAVCR2/FCGR2B/CR1/NCKAP1L/PTPRC	5
BP	GO:0061900	glial cell activation	5/134	54/18800	4.08E-05	0.000438382	0.000304941	MMP8/C1QA/ITGB2/TYROBP/PTPRC	5
BP	GO:0001915	negative regulation of T cell mediated cytotoxicity	3/134	10/18800	4.10E-05	0.000438382	0.000304941	FCGR2B/NCKAP1L/PTPRC	3
BP	GO:0072593	reactive oxygen species metabolic process	9/134	231/18800	4.21E-05	0.00044865	0.000312084	MMP8/RAC2/CYP1B1/ACP5/SYK/ITGB2/TYROBP/NCF2/CD36	9
BP	GO:0031342	negative regulation of cell killing	4/134	28/18800	4.42E-05	0.000466735	0.000324664	HAVCR2/FCGR2B/NCKAP1L/PTPRC	4
BP	GO:0032703	negative regulation of interleukin-2 production	4/134	28/18800	4.42E-05	0.000466735	0.000324664	HAVCR2/CR1/VSIG4/PTPRC	4
BP	GO:0002707	negative regulation of lymphocyte mediated immunity	5/134	55/18800	4.46E-05	0.000468402	0.000325824	HAVCR2/FCGR2B/CR1/NCKAP1L/PTPRC	5
BP	GO:0045619	regulation of lymphocyte differentiation	8/134	181/18800	4.69E-05	0.000490654	0.000341303	PRDM1/BTK/SLAMF8/CD86/CR1/SYK/NCKAP1L/PTPRC	8
BP	GO:0050728	negative regulation of inflammatory response	8/134	182/18800	4.88E-05	0.000507789	0.000353222	SLAMF8/SERPINF1/FCGR2B/ACP5/SYK/LYN/AOAH/PTPRC	8
BP	GO:0043410	positive regulation of MAPK cascade	13/134	491/18800	5.01E-05	0.000518658	0.000360782	MMP8/CCL8/PTPN22/HAVCR2/CCR1/FCGR2B/SCIMP/CSF1R/SYK/CD4/CHI3L1/PTPRC/CD36	13
BP	GO:0030101	natural killer cell activation	6/134	93/18800	5.38E-05	0.000553925	0.000385314	PTPN22/SLAMF7/PRDM1/HAVCR2/TYROBP/PTPRC	6
BP	GO:0002604	regulation of dendritic cell antigen processing and presentation	3/134	11/18800	5.60E-05	0.000572125	0.000397974	SLC11A1/FCGR2B/CD68	3
BP	GO:0046643	regulation of gamma-delta T cell activation	3/134	11/18800	5.60E-05	0.000572125	0.000397974	SYK/NCKAP1L/PTPRC	3
BP	GO:0099024	plasma membrane invagination	7/134	137/18800	5.69E-05	0.000577568	0.00040176	BIN2/RAC2/FCGR2B/CD300A/NCKAP1L/ITGB2/CD36	7
BP	GO:0002690	positive regulation of leukocyte chemotaxis	6/134	94/18800	5.71E-05	0.000577568	0.00040176	CXCL10/RAC2/CCR1/CSF1R/NCKAP1L/PLA2G7	6
BP	GO:0060142	regulation of syncytium formation by plasma membrane fusion	4/134	30/18800	5.86E-05	0.000589888	0.00041033	DCSTAMP/CXCL10/TYROBP/CD53	4
BP	GO:0032642	regulation of chemokine production	6/134	97/18800	6.81E-05	0.000678698	0.000472107	OAS1/HAVCR2/LPL/CD84/CSF1R/SYK	6
BP	GO:0032755	positive regulation of interleukin-6 production	6/134	97/18800	6.81E-05	0.000678698	0.000472107	MMP8/LPL/SCIMP/SYK/TYROBP/CD36	6
BP	GO:0050671	positive regulation of lymphocyte proliferation	7/134	141/18800	6.83E-05	0.000678698	0.000472107	PTPN22/VAV3/HAVCR2/CD86/SYK/NCKAP1L/PTPRC	7
BP	GO:0002887	negative regulation of myeloid leukocyte mediated immunity	3/134	12/18800	7.43E-05	0.000731993	0.00050918	CD84/FCGR2B/CD300A	3
BP	GO:0051608	histamine transport	3/134	12/18800	7.43E-05	0.000731993	0.00050918	BTK/VAMP8/LYN	3
BP	GO:0032946	positive regulation of mononuclear cell proliferation	7/134	143/18800	7.47E-05	0.000732045	0.000509215	PTPN22/VAV3/HAVCR2/CD86/SYK/NCKAP1L/PTPRC	7
BP	GO:0010324	membrane invagination	7/134	144/18800	7.80E-05	0.000761578	0.000529759	BIN2/RAC2/FCGR2B/CD300A/NCKAP1L/ITGB2/CD36	7
BP	GO:0022617	extracellular matrix disassembly	5/134	62/18800	7.97E-05	0.000775076	0.000539148	MMP8/MMP7/DPP4/MMP12/LCP1	5
BP	GO:0046718	viral entry into host cell	7/134	146/18800	8.51E-05	0.000808855	0.000562645	ITGB7/CLEC5A/CD86/CR1/VAMP8/CD4/MRC1	7
BP	GO:0032633	interleukin-4 production	4/134	33/18800	8.60E-05	0.000808855	0.000562645	HAVCR2/CD86/SYK/FCER1G	4
BP	GO:0032673	regulation of interleukin-4 production	4/134	33/18800	8.60E-05	0.000808855	0.000562645	HAVCR2/CD86/SYK/FCER1G	4
BP	GO:0032613	interleukin-10 production	5/134	63/18800	8.61E-05	0.000808855	0.000562645	MMP8/TNFRSF21/FCGR2B/SYK/TYROBP	5
BP	GO:0032615	interleukin-12 production	5/134	63/18800	8.61E-05	0.000808855	0.000562645	SCIMP/ACP5/SYK/IRF8/CD36	5
BP	GO:0032653	regulation of interleukin-10 production	5/134	63/18800	8.61E-05	0.000808855	0.000562645	MMP8/TNFRSF21/FCGR2B/SYK/TYROBP	5
BP	GO:0032655	regulation of interleukin-12 production	5/134	63/18800	8.61E-05	0.000808855	0.000562645	SCIMP/ACP5/SYK/IRF8/CD36	5
BP	GO:0045453	bone resorption	5/134	63/18800	8.61E-05	0.000808855	0.000562645	DCSTAMP/SNX10/ACP5/CSF1R/SYK	5
BP	GO:0019058	viral life cycle	10/134	317/18800	9.29E-05	0.000869355	0.000604729	CCL8/ITGB7/OAS2/CLEC5A/OAS1/CD86/CR1/VAMP8/CD4/MRC1	10
BP	GO:0042102	positive regulation of T cell proliferation	6/134	103/18800	9.51E-05	0.000886067	0.000616355	PTPN22/HAVCR2/CD86/SYK/NCKAP1L/PTPRC	6
BP	GO:0042492	gamma-delta T cell differentiation	3/134	13/18800	9.61E-05	0.000891411	0.000620072	SYK/NCKAP1L/PTPRC	3
BP	GO:0002335	mature B cell differentiation	4/134	34/18800	9.69E-05	0.000895407	0.000622852	SLAMF8/FCGR2B/CR1/IRF8	4
BP	GO:0050730	regulation of peptidyl-tyrosine phosphorylation	9/134	261/18800	0.000107623	0.00098605	0.000685903	SAMSN1/CD300A/CSF1R/SYK/CD4/ITGB2/LYN/PTPRC/CD36	9
BP	GO:0050854	regulation of antigen receptor-mediated signaling pathway	5/134	66/18800	0.000107642	0.00098605	0.000685903	PTPN22/FCGR2B/CD300A/LYN/PTPRC	5
BP	GO:0045920	negative regulation of exocytosis	4/134	35/18800	0.000108849	0.000993021	0.000690752	CD84/FCGR2B/CD300A/NCKAP1L	4
BP	GO:0044409	entry into host	7/134	153/18800	0.000114095	0.001036635	0.00072109	ITGB7/CLEC5A/CD86/CR1/VAMP8/CD4/MRC1	7
BP	GO:0007229	integrin-mediated signaling pathway	6/134	107/18800	0.000117485	0.001054523	0.000733533	ITGB7/VAV3/SYK/ITGB2/PLEK/FYB1	6
BP	GO:0019882	antigen processing and presentation	6/134	107/18800	0.000117485	0.001054523	0.000733533	SLC11A1/CTSH/FCGR2B/FCER1G/CD68/IFI30	6
BP	GO:0045621	positive regulation of lymphocyte differentiation	6/134	107/18800	0.000117485	0.001054523	0.000733533	BTK/CD86/CR1/SYK/NCKAP1L/PTPRC	6
BP	GO:0001771	immunological synapse formation	3/134	14/18800	0.000121683	0.001079151	0.000750665	HAVCR2/DOCK8/DOCK2	3
BP	GO:0045579	positive regulation of B cell differentiation	3/134	14/18800	0.000121683	0.001079151	0.000750665	BTK/SYK/NCKAP1L	3
BP	GO:0046348	amino sugar catabolic process	3/134	14/18800	0.000121683	0.001079151	0.000750665	CHIT1/NPL/CHI3L1	3
BP	GO:0042130	negative regulation of T cell proliferation	5/134	68/18800	0.000124133	0.00109651	0.00076274	HAVCR2/TNFRSF21/CD86/CR1/VSIG4	5
BP	GO:0002573	myeloid leukocyte differentiation	8/134	210/18800	0.000132647	0.001166211	0.000811225	DCSTAMP/CCR1/SNX10/CSF1R/CD4/LYN/C1QC/TYROBP	8
BP	GO:0046635	positive regulation of alpha-beta T cell activation	5/134	69/18800	0.000133072	0.001166211	0.000811225	PTPN22/CD86/SYK/NCKAP1L/PTPRC	5
BP	GO:0001894	tissue homeostasis	9/134	272/18800	0.000146964	0.001282908	0.000892399	DCSTAMP/ADGRF5/OAS1/CTSH/SNX10/ACP5/CSF1R/SYK/LYZ	9
BP	GO:0032814	regulation of natural killer cell activation	4/134	38/18800	0.000150933	0.001290498	0.000897679	PTPN22/PRDM1/HAVCR2/TYROBP	4
BP	GO:0002468	dendritic cell antigen processing and presentation	3/134	15/18800	0.000151312	0.001290498	0.000897679	SLC11A1/FCGR2B/CD68	3
BP	GO:0043129	surfactant homeostasis	3/134	15/18800	0.000151312	0.001290498	0.000897679	ADGRF5/OAS1/CTSH	3
BP	GO:0060099	regulation of phagocytosis, engulfment	3/134	15/18800	0.000151312	0.001290498	0.000897679	CD300A/NCKAP1L/CD36	3
BP	GO:0071639	positive regulation of monocyte chemotactic protein-1 production	3/134	15/18800	0.000151312	0.001290498	0.000897679	OAS1/CD84/SYK	3
BP	GO:1905153	regulation of membrane invagination	3/134	15/18800	0.000151312	0.001290498	0.000897679	CD300A/NCKAP1L/CD36	3
BP	GO:0033674	positive regulation of kinase activity	12/134	476/18800	0.000155996	0.001325369	0.000921936	SLC11A1/VAV3/CD86/CD300A/CSF1R/SYK/CD4/LCP2/NCKAP1L/LYN/CHI3L1/PTPRC	12
BP	GO:0002832	negative regulation of response to biotic stimulus	6/134	113/18800	0.000158625	0.001342585	0.000933912	OAS1/HAVCR2/SLAMF8/CR1/VSIG4/MMP12	6
BP	GO:0032732	positive regulation of interleukin-1 production	5/134	73/18800	0.00017385	0.00145485	0.001012004	GBP5/HAVCR2/LPL/TYROBP/CD36	5
BP	GO:0140029	exocytic process	5/134	73/18800	0.00017385	0.00145485	0.001012004	BTK/VAMP8/SYK/LYN/PLEK	5
BP	GO:0150076	neuroinflammatory response	5/134	73/18800	0.00017385	0.00145485	0.001012004	MMP8/C1QA/ITGB2/TYROBP/PTPRC	5
BP	GO:0046633	alpha-beta T cell proliferation	4/134	40/18800	0.000184821	0.001538764	0.001070375	PTPN22/SYK/DOCK2/PTPRC	4
BP	GO:0002921	negative regulation of humoral immune response	3/134	16/18800	0.00018526	0.001538764	0.001070375	FCGR2B/CR1/VSIG4	3
BP	GO:0002761	regulation of myeloid leukocyte differentiation	6/134	117/18800	0.000191856	0.001587628	0.001104365	DCSTAMP/CCR1/CD4/LYN/C1QC/TYROBP	6
BP	GO:0016032	viral process	11/134	418/18800	0.000204497	0.001685967	0.00117277	CCL8/ITGB7/OAS2/CLEC5A/OAS1/CD86/CR1/CSF1R/VAMP8/CD4/MRC1	11
BP	GO:0034121	regulation of toll-like receptor signaling pathway	5/134	76/18800	0.000210217	0.001726727	0.001201123	PTPN22/TASL/CD300A/LYN/CD36	5
BP	GO:0048875	chemical homeostasis within a tissue	3/134	17/18800	0.000223788	0.001825475	0.001269813	ADGRF5/OAS1/CTSH	3
BP	GO:0032735	positive regulation of interleukin-12 production	4/134	42/18800	0.000223879	0.001825475	0.001269813	SCIMP/SYK/IRF8/CD36	4
BP	GO:0051607	defense response to virus	9/134	290/18800	0.000236952	0.001925015	0.001339054	PTPN22/CXCL10/OAS2/MX2/OAS1/VAMP8/DDX60L/MMP12/PTPRC	9
BP	GO:0140546	defense response to symbiont	9/134	291/18800	0.000243059	0.001967455	0.001368576	PTPN22/CXCL10/OAS2/MX2/OAS1/VAMP8/DDX60L/MMP12/PTPRC	9
BP	GO:0002706	regulation of lymphocyte mediated immunity	7/134	175/18800	0.000261356	0.002107894	0.001466266	SLAMF6/BTK/HAVCR2/FCGR2B/CR1/NCKAP1L/PTPRC	7
BP	GO:0002281	macrophage activation involved in immune response	3/134	18/18800	0.000267147	0.002131435	0.001482641	HAVCR2/SYK/TYROBP	3
BP	GO:0002923	regulation of humoral immune response mediated by circulating immunoglobulin	3/134	18/18800	0.000267147	0.002131435	0.001482641	FCGR2B/CR1/PTPRC	3
BP	GO:0006957	complement activation, alternative pathway	3/134	18/18800	0.000267147	0.002131435	0.001482641	C7/CR1/VSIG4	3
BP	GO:0052126	movement in host environment	7/134	177/18800	0.00028008	0.002226635	0.001548863	ITGB7/CLEC5A/CD86/CR1/VAMP8/CD4/MRC1	7
BP	GO:0002861	regulation of inflammatory response to antigenic stimulus	4/134	45/18800	0.000293133	0.002305702	0.001603862	BTK/FCGR2B/SYK/LYN	4
BP	GO:0002920	regulation of humoral immune response	4/134	45/18800	0.000293133	0.002305702	0.001603862	FCGR2B/CR1/VSIG4/PTPRC	4
BP	GO:1902622	regulation of neutrophil migration	4/134	45/18800	0.000293133	0.002305702	0.001603862	DPP4/RAC2/SLAMF8/NCKAP1L	4
BP	GO:0050852	T cell receptor signaling pathway	6/134	127/18800	0.000299246	0.002345497	0.001631544	PTPN22/TNFRSF21/CD300A/LCP2/FYB1/PTPRC	6
BP	GO:0002888	positive regulation of myeloid leukocyte mediated immunity	3/134	19/18800	0.000315587	0.002447725	0.001702654	BTK/ITGB2/TYROBP	3
BP	GO:0032930	positive regulation of superoxide anion generation	3/134	19/18800	0.000315587	0.002447725	0.001702654	SYK/ITGB2/TYROBP	3
BP	GO:0034162	toll-like receptor 9 signaling pathway	3/134	19/18800	0.000315587	0.002447725	0.001702654	PTPN22/HAVCR2/PIK3AP1	3
BP	GO:0032612	interleukin-1 production	6/134	129/18800	0.000325485	0.002507021	0.001743901	GBP5/HAVCR2/LPL/ACP5/TYROBP/CD36	6
BP	GO:0032652	regulation of interleukin-1 production	6/134	129/18800	0.000325485	0.002507021	0.001743901	GBP5/HAVCR2/LPL/ACP5/TYROBP/CD36	6
BP	GO:0018108	peptidyl-tyrosine phosphorylation	10/134	373/18800	0.000345453	0.00265165	0.001844506	SAMSN1/BTK/CD300A/CSF1R/SYK/CD4/ITGB2/LYN/PTPRC/CD36	10
BP	GO:0097028	dendritic cell differentiation	4/134	47/18800	0.000347074	0.002654937	0.001846792	DCSTAMP/FCGR2B/LYN/IRF8	4
BP	GO:0006956	complement activation	6/134	131/18800	0.000353494	0.002694788	0.001874514	C7/C2/CR1/C1QA/VSIG4/C1QC	6
BP	GO:0018212	peptidyl-tyrosine modification	10/134	376/18800	0.000367959	0.002787013	0.001938665	SAMSN1/BTK/CD300A/CSF1R/SYK/CD4/ITGB2/LYN/PTPRC/CD36	10
BP	GO:0002577	regulation of antigen processing and presentation	3/134	20/18800	0.000369348	0.002787013	0.001938665	SLC11A1/FCGR2B/CD68	3
BP	GO:0090026	positive regulation of monocyte chemotaxis	3/134	20/18800	0.000369348	0.002787013	0.001938665	CXCL10/CCR1/PLA2G7	3
BP	GO:0002312	B cell activation involved in immune response	5/134	86/18800	0.000374389	0.00281551	0.001958488	CD180/FCGR2B/CR1/IRF8/PTPRC	5
BP	GO:0010543	regulation of platelet activation	4/134	48/18800	0.000376549	0.002822213	0.001963151	SYK/LYN/PLEK/FCER1G	4
BP	GO:0050829	defense response to Gram-negative bacterium	5/134	87/18800	0.00039497	0.002940477	0.002045416	SLC11A1/TREM1/CD4/MPEG1/LYZ	5
BP	GO:1901216	positive regulation of neuron death	5/134	87/18800	0.00039497	0.002940477	0.002045416	KMO/FCGR2B/C1QA/ITGB2/TYROBP	5
BP	GO:0002440	production of molecular mediator of immune response	9/134	312/18800	0.000404913	0.003004457	0.002089921	PTPN22/BTK/CD86/FCGR2B/SCIMP/TREM1/CR1/PTPRC/CD36	9
BP	GO:0046849	bone remodeling	5/134	88/18800	0.000416393	0.003079372	0.002142033	DCSTAMP/SNX10/ACP5/CSF1R/SYK	5
BP	GO:0071605	monocyte chemotactic protein-1 production	3/134	21/18800	0.000428666	0.003149207	0.002190611	OAS1/CD84/SYK	3
BP	GO:0071637	regulation of monocyte chemotactic protein-1 production	3/134	21/18800	0.000428666	0.003149207	0.002190611	OAS1/CD84/SYK	3
BP	GO:0001913	T cell mediated cytotoxicity	4/134	50/18800	0.000440798	0.003227683	0.002245199	CTSH/FCGR2B/NCKAP1L/PTPRC	4
BP	GO:0051701	biological process involved in interaction with host	7/134	191/18800	0.000443489	0.003236743	0.002251501	ITGB7/CLEC5A/CD86/CR1/VAMP8/CD4/MRC1	7
BP	GO:0002705	positive regulation of leukocyte mediated immunity	6/134	138/18800	0.000466682	0.003394883	0.002361504	SLAMF6/BTK/SCIMP/ITGB2/TYROBP/PTPRC	6
BP	GO:0060249	anatomical structure homeostasis	9/134	319/18800	0.000475429	0.003426813	0.002383715	DCSTAMP/ADGRF5/OAS1/CTSH/SNX10/ACP5/CSF1R/SYK/LYZ	9
BP	GO:0043277	apoptotic cell clearance	4/134	51/18800	0.00047569	0.003426813	0.002383715	RAC2/C2/TYROBP/CD36	4
BP	GO:0071622	regulation of granulocyte chemotaxis	4/134	51/18800	0.00047569	0.003426813	0.002383715	DPP4/RAC2/CSF1R/NCKAP1L	4
BP	GO:0002223	stimulatory C-type lectin receptor signaling pathway	3/134	22/18800	0.00049377	0.003545587	0.002466335	SYK/LYN/TYROBP	3
BP	GO:0034341	response to interferon-gamma	6/134	140/18800	0.00050371	0.003593778	0.002499857	CCL8/SLC11A1/KYNU/GBP5/MRC1/IRF8	6
BP	GO:0050921	positive regulation of chemotaxis	6/134	140/18800	0.00050371	0.003593778	0.002499857	CXCL10/RAC2/CCR1/CSF1R/NCKAP1L/PLA2G7	6
BP	GO:0009615	response to virus	10/134	392/18800	0.000509713	0.003624987	0.002521566	CCL8/PTPN22/CXCL10/OAS2/MX2/OAS1/VAMP8/DDX60L/MMP12/PTPRC	10
BP	GO:0038061	NIK/NF-kappaB signaling	6/134	141/18800	0.000523062	0.003708076	0.002579363	MMP8/PTPN22/HAVCR2/CD86/CHI3L1/CD14	6
BP	GO:0045860	positive regulation of protein kinase activity	10/134	396/18800	0.000551478	0.003897109	0.002710856	SLC11A1/CD86/CD300A/CSF1R/SYK/CD4/LCP2/NCKAP1L/CHI3L1/PTPRC	10
BP	GO:1903531	negative regulation of secretion by cell	6/134	143/18800	0.000563499	0.003929481	0.002733375	CD84/FCGR2B/CD300A/UCP2/VAMP8/NCKAP1L	6
BP	GO:0045582	positive regulation of T cell differentiation	5/134	94/18800	0.000563904	0.003929481	0.002733375	CD86/CR1/SYK/NCKAP1L/PTPRC	5
BP	GO:0046641	positive regulation of alpha-beta T cell proliferation	3/134	23/18800	0.000564885	0.003929481	0.002733375	PTPN22/SYK/PTPRC	3
BP	GO:1990840	response to lectin	3/134	23/18800	0.000564885	0.003929481	0.002733375	SYK/LYN/TYROBP	3
BP	GO:1990858	cellular response to lectin	3/134	23/18800	0.000564885	0.003929481	0.002733375	SYK/LYN/TYROBP	3
BP	GO:0019722	calcium-mediated signaling	7/134	202/18800	0.000619088	0.004292014	0.002985555	MCTP1/BTK/CCR1/SYK/CD4/PLEK/PTPRC	7
BP	GO:0030316	osteoclast differentiation	5/134	96/18800	0.000620857	0.004292014	0.002985555	DCSTAMP/CCR1/SNX10/CSF1R/TYROBP	5
BP	GO:0002763	positive regulation of myeloid leukocyte differentiation	4/134	55/18800	0.000635089	0.004376807	0.003044538	DCSTAMP/CCR1/CD4/TYROBP	4
BP	GO:0002922	positive regulation of humoral immune response	3/134	24/18800	0.00064223	0.004385285	0.003050435	FCGR2B/CR1/PTPRC	3
BP	GO:0019835	cytolysis	3/134	24/18800	0.00064223	0.004385285	0.003050435	C7/CR1/LYZ	3
BP	GO:0060143	positive regulation of syncytium formation by plasma membrane fusion	3/134	24/18800	0.00064223	0.004385285	0.003050435	DCSTAMP/TYROBP/CD53	3
BP	GO:0045639	positive regulation of myeloid cell differentiation	5/134	99/18800	0.000714237	0.004862051	0.003382076	DCSTAMP/CCR1/CD4/NCKAP1L/TYROBP	5
BP	GO:0043302	positive regulation of leukocyte degranulation	3/134	25/18800	0.000726017	0.004927175	0.003427377	VAMP8/SYK/ITGB2	3
BP	GO:0045637	regulation of myeloid cell differentiation	7/134	208/18800	0.00073586	0.004978801	0.003463288	DCSTAMP/CCR1/CD4/NCKAP1L/LYN/C1QC/TYROBP	7
BP	GO:0045580	regulation of T cell differentiation	6/134	151/18800	0.000750107	0.00505981	0.003519639	PRDM1/CD86/CR1/SYK/NCKAP1L/PTPRC	6
BP	GO:0001783	B cell apoptotic process	3/134	26/18800	0.000816454	0.005482809	0.00381388	BTK/TNFRSF21/LYN	3
BP	GO:0032677	regulation of interleukin-8 production	5/134	102/18800	0.000817742	0.005482809	0.00381388	PTPN22/SYK/CHI3L1/PTPRC/CD14	5
BP	GO:0000768	syncytium formation by plasma membrane fusion	4/134	59/18800	0.000829092	0.005525627	0.003843664	DCSTAMP/CXCL10/TYROBP/CD53	4
BP	GO:0140253	cell-cell fusion	4/134	59/18800	0.000829092	0.005525627	0.003843664	DCSTAMP/CXCL10/TYROBP/CD53	4
BP	GO:0032637	interleukin-8 production	5/134	103/18800	0.000854609	0.005678687	0.003950134	PTPN22/SYK/CHI3L1/PTPRC/CD14	5
BP	GO:0050830	defense response to Gram-positive bacterium	5/134	104/18800	0.000892702	0.00591415	0.004113924	HAVCR2/ACP5/MPEG1/CD36/LYZ	5
BP	GO:0002220	innate immune response activating cell surface receptor signaling pathway	3/134	27/18800	0.000913745	0.00598234	0.004161358	SYK/LYN/TYROBP	3
BP	GO:0002710	negative regulation of T cell mediated immunity	3/134	27/18800	0.000913745	0.00598234	0.004161358	FCGR2B/NCKAP1L/PTPRC	3
BP	GO:0010884	positive regulation of lipid storage	3/134	27/18800	0.000913745	0.00598234	0.004161358	LPL/PLIN2/CD36	3
BP	GO:0042537	benzene-containing compound metabolic process	3/134	27/18800	0.000913745	0.00598234	0.004161358	KMO/KYNU/CYP1B1	3
BP	GO:0030865	cortical cytoskeleton organization	4/134	61/18800	0.000940274	0.006120029	0.004257135	RAC2/NCKAP1L/PLEK/LCP1	4
BP	GO:0034113	heterotypic cell-cell adhesion	4/134	61/18800	0.000940274	0.006120029	0.004257135	IL1RN/ITGB7/ITGB2/PTPRC	4
BP	GO:0062207	regulation of pattern recognition receptor signaling pathway	5/134	106/18800	0.000972664	0.006312389	0.004390942	PTPN22/TASL/CD300A/LYN/CD36	5
BP	GO:0002712	regulation of B cell mediated immunity	4/134	62/18800	0.000999621	0.006431091	0.004473511	BTK/FCGR2B/CR1/PTPRC	4
BP	GO:0002889	regulation of immunoglobulin mediated immune response	4/134	62/18800	0.000999621	0.006431091	0.004473511	BTK/FCGR2B/CR1/PTPRC	4
BP	GO:0032731	positive regulation of interleukin-1 beta production	4/134	62/18800	0.000999621	0.006431091	0.004473511	GBP5/LPL/TYROBP/CD36	4
BP	GO:0042060	wound healing	10/134	429/18800	0.001016818	0.006512234	0.004529955	SLC11A1/VAV3/PLAUR/SYK/JAML/LYN/MMP12/PLEK/FCER1G/CD36	10
BP	GO:0002758	innate immune response-activating signal transduction	3/134	28/18800	0.001018085	0.006512234	0.004529955	SYK/LYN/TYROBP	3
BP	GO:0007596	blood coagulation	7/134	221/18800	0.001048735	0.006689068	0.004652962	VAV3/PLAUR/SYK/LYN/PLEK/FCER1G/CD36	7
BP	GO:0006958	complement activation, classical pathway	5/134	108/18800	0.001057832	0.006713122	0.004669694	C7/C2/CR1/C1QA/C1QC	5
BP	GO:0006949	syncytium formation	4/134	63/18800	0.001061554	0.006713122	0.004669694	DCSTAMP/CXCL10/TYROBP/CD53	4
BP	GO:0048002	antigen processing and presentation of peptide antigen	4/134	63/18800	0.001061554	0.006713122	0.004669694	SLC11A1/FCGR2B/FCER1G/IFI30	4
BP	GO:0007568	aging	6/134	163/18800	0.001115666	0.007035333	0.004893826	MME/KMO/SERPINF1/C1QA/UCP2/CD68	6
BP	GO:0001773	myeloid dendritic cell activation	3/134	29/18800	0.001129668	0.007083493	0.004927327	DCSTAMP/HAVCR2/DOCK2	3
BP	GO:0002313	mature B cell differentiation involved in immune response	3/134	29/18800	0.001129668	0.007083493	0.004927327	FCGR2B/CR1/IRF8	3
BP	GO:0032611	interleukin-1 beta production	5/134	110/18800	0.001148415	0.007140701	0.004967121	GBP5/LPL/ACP5/TYROBP/CD36	5
BP	GO:0032651	regulation of interleukin-1 beta production	5/134	110/18800	0.001148415	0.007140701	0.004967121	GBP5/LPL/ACP5/TYROBP/CD36	5
BP	GO:1901222	regulation of NIK/NF-kappaB signaling	5/134	110/18800	0.001148415	0.007140701	0.004967121	MMP8/PTPN22/HAVCR2/CD86/CD14	5
BP	GO:0031343	positive regulation of cell killing	4/134	65/18800	0.001193415	0.007373557	0.005129097	SLAMF6/SYK/TYROBP/PTPRC	4
BP	GO:0050817	coagulation	7/134	226/18800	0.001193718	0.007373557	0.005129097	VAV3/PLAUR/SYK/LYN/PLEK/FCER1G/CD36	7
BP	GO:0046632	alpha-beta T cell differentiation	5/134	111/18800	0.001195801	0.007373557	0.005129097	SLAMF6/PRDM1/CD86/SYK/NCKAP1L	5
BP	GO:0007599	hemostasis	7/134	227/18800	0.001224514	0.007529746	0.005237743	VAV3/PLAUR/SYK/LYN/PLEK/FCER1G/CD36	7
BP	GO:0019886	antigen processing and presentation of exogenous peptide antigen via MHC class II	3/134	30/18800	0.001248679	0.007615231	0.005297208	FCGR2B/FCER1G/IFI30	3
BP	GO:0034368	protein-lipid complex remodeling	3/134	30/18800	0.001248679	0.007615231	0.005297208	LPL/PLTP/PLA2G7	3
BP	GO:0034369	plasma lipoprotein particle remodeling	3/134	30/18800	0.001248679	0.007615231	0.005297208	LPL/PLTP/PLA2G7	3
BP	GO:0071677	positive regulation of mononuclear cell migration	4/134	66/18800	0.001263465	0.007665119	0.00533191	CXCL10/CCR1/DOCK8/PLA2G7	4
BP	GO:0051048	negative regulation of secretion	6/134	167/18800	0.001263746	0.007665119	0.00533191	CD84/FCGR2B/CD300A/UCP2/VAMP8/NCKAP1L	6
BP	GO:0046637	regulation of alpha-beta T cell differentiation	4/134	67/18800	0.001336342	0.008061509	0.005607642	PRDM1/CD86/SYK/NCKAP1L	4
BP	GO:1901224	positive regulation of NIK/NF-kappaB signaling	4/134	67/18800	0.001336342	0.008061509	0.005607642	MMP8/HAVCR2/CD86/CD14	4
BP	GO:1901136	carbohydrate derivative catabolic process	6/134	169/18800	0.001343202	0.008080995	0.005621196	CHIT1/ADA2/NPL/CHI3L1/MMP12/AOAH	6
BP	GO:0002862	negative regulation of inflammatory response to antigenic stimulus	3/134	31/18800	0.001375301	0.008251808	0.005740015	FCGR2B/SYK/LYN	3
BP	GO:0032715	negative regulation of interleukin-6 production	4/134	69/18800	0.001490815	0.008920842	0.0062054	PTPN22/HAVCR2/CD84/NCKAP1L	4
BP	GO:0019932	second-messenger-mediated signaling	8/134	303/18800	0.001498086	0.008936597	0.006216359	MCTP1/BTK/CCR1/SYK/CD4/PLEK/PTPRC/CD36	8
BP	GO:0034367	protein-containing complex remodeling	3/134	32/18800	0.001509711	0.008936597	0.006216359	LPL/PLTP/PLA2G7	3
BP	GO:0071353	cellular response to interleukin-4	3/134	32/18800	0.001509711	0.008936597	0.006216359	DCSTAMP/IL2RG/MRC1	3
BP	GO:0015718	monocarboxylic acid transport	5/134	117/18800	0.001511128	0.008936597	0.006216359	SLC16A6/SYK/SLCO2B1/AQP9/CD36	5
BP	GO:0007259	receptor signaling pathway via JAK-STAT	6/134	173/18800	0.001513521	0.008936597	0.006216359	CYP1B1/CD300A/IL10RA/CSF1R/LYN/PTPRC	6
BP	GO:0036336	dendritic cell migration	3/134	33/18800	0.001652082	0.00967772	0.006731889	CCR1/SLAMF8/DOCK8	3
BP	GO:0050858	negative regulation of antigen receptor-mediated signaling pathway	3/134	33/18800	0.001652082	0.00967772	0.006731889	PTPN22/FCGR2B/CD300A	3
BP	GO:0090022	regulation of neutrophil chemotaxis	3/134	33/18800	0.001652082	0.00967772	0.006731889	DPP4/RAC2/NCKAP1L	3
BP	GO:0050878	regulation of body fluid levels	9/134	382/18800	0.00168615	0.009847602	0.00685006	OAS2/VAV3/PLAUR/VAMP8/SYK/LYN/PLEK/FCER1G/CD36	9
BP	GO:0002702	positive regulation of production of molecular mediator of immune response	5/134	120/18800	0.00168993	0.009847602	0.00685006	PTPN22/CD86/SCIMP/PTPRC/CD36	5
BP	GO:0002495	antigen processing and presentation of peptide antigen via MHC class II	3/134	34/18800	0.001802579	0.010422184	0.007249743	FCGR2B/FCER1G/IFI30	3
BP	GO:0032743	positive regulation of interleukin-2 production	3/134	34/18800	0.001802579	0.010422184	0.007249743	CD86/CD4/PTPRC	3
BP	GO:0070670	response to interleukin-4	3/134	34/18800	0.001802579	0.010422184	0.007249743	DCSTAMP/IL2RG/MRC1	3
BP	GO:0009266	response to temperature stimulus	6/134	180/18800	0.00185062	0.010672226	0.007423674	CXCL10/TFEC/LPL/UCP2/LYN/CD14	6
BP	GO:0002637	regulation of immunoglobulin production	4/134	74/18800	0.001930655	0.011105008	0.007724721	CD86/FCGR2B/CR1/PTPRC	4
BP	GO:0006898	receptor-mediated endocytosis	7/134	246/18800	0.001937522	0.011115783	0.007732216	FCGR2B/SYK/MRC1/ITGB2/FCER1G/CD14/CD36	7
BP	GO:0002446	neutrophil mediated immunity	3/134	35/18800	0.001961366	0.011194874	0.007787232	TREM1/SYK/ITGB2	3
BP	GO:0034110	regulation of homotypic cell-cell adhesion	3/134	35/18800	0.001961366	0.011194874	0.007787232	PLAUR/SYK/LYN	3
BP	GO:0006809	nitric oxide biosynthetic process	4/134	75/18800	0.002028297	0.01151783	0.008011883	MMP8/CYP1B1/ACP5/CD36	4
BP	GO:0070227	lymphocyte apoptotic process	4/134	75/18800	0.002028297	0.01151783	0.008011883	BTK/TNFRSF21/DOCK8/LYN	4
BP	GO:0097696	receptor signaling pathway via STAT	6/134	184/18800	0.002067205	0.011708903	0.008144794	CYP1B1/CD300A/IL10RA/CSF1R/LYN/PTPRC	6
BP	GO:0034612	response to tumor necrosis factor	7/134	249/18800	0.002074628	0.011721124	0.008153295	DCSTAMP/CCL8/TNFRSF21/CYP1B1/SYK/CHI3L1/CD14	7
BP	GO:0002504	antigen processing and presentation of peptide or polysaccharide antigen via MHC class II	3/134	36/18800	0.002128601	0.011875354	0.008260578	FCGR2B/FCER1G/IFI30	3
BP	GO:0010922	positive regulation of phosphatase activity	3/134	36/18800	0.002128601	0.011875354	0.008260578	CD300A/PLEK/PTPRC	3
BP	GO:0030224	monocyte differentiation	3/134	36/18800	0.002128601	0.011875354	0.008260578	DCSTAMP/CSF1R/CD4	3
BP	GO:0043368	positive T cell selection	3/134	36/18800	0.002128601	0.011875354	0.008260578	SLAMF6/DOCK2/PTPRC	3
BP	GO:0140448	signaling receptor ligand precursor processing	3/134	36/18800	0.002128601	0.011875354	0.008260578	MME/DPP4/PLA2G7	3
BP	GO:0002291	T cell activation via T cell receptor contact with antigen bound to MHC molecule on antigen presenting cell	2/134	10/18800	0.002185772	0.011984062	0.008336197	HAVCR2/APBB1IP	2
BP	GO:0015851	nucleobase transport	2/134	10/18800	0.002185772	0.011984062	0.008336197	SLC28A3/AQP9	2
BP	GO:0033007	negative regulation of mast cell activation involved in immune response	2/134	10/18800	0.002185772	0.011984062	0.008336197	CD84/CD300A	2
BP	GO:0045657	positive regulation of monocyte differentiation	2/134	10/18800	0.002185772	0.011984062	0.008336197	DCSTAMP/CD4	2
BP	GO:0060368	regulation of Fc receptor mediated stimulatory signaling pathway	2/134	10/18800	0.002185772	0.011984062	0.008336197	LYN/PTPRC	2
BP	GO:0070391	response to lipoteichoic acid	2/134	10/18800	0.002185772	0.011984062	0.008336197	CD14/CD36	2
BP	GO:0071223	cellular response to lipoteichoic acid	2/134	10/18800	0.002185772	0.011984062	0.008336197	CD14/CD36	2
BP	GO:0051453	regulation of intracellular pH	4/134	77/18800	0.002233727	0.012216894	0.008498156	SLC11A1/ATP6V0D2/TASL/SLAMF8	4
BP	GO:0046640	regulation of alpha-beta T cell proliferation	3/134	37/18800	0.002304437	0.012572738	0.008745684	PTPN22/SYK/PTPRC	3
BP	GO:0030168	platelet activation	5/134	130/18800	0.002398926	0.013056258	0.009082023	VAV3/SYK/LYN/PLEK/FCER1G	5
BP	GO:0050731	positive regulation of peptidyl-tyrosine phosphorylation	6/134	190/18800	0.002427361	0.013178793	0.00916726	CSF1R/SYK/CD4/LYN/PTPRC/CD36	6
BP	GO:0002478	antigen processing and presentation of exogenous peptide antigen	3/134	38/18800	0.002489023	0.013480696	0.009377265	FCGR2B/FCER1G/IFI30	3
BP	GO:0002924	negative regulation of humoral immune response mediated by circulating immunoglobulin	2/134	11/18800	0.002659048	0.014228465	0.009897419	FCGR2B/CR1	2
BP	GO:0032493	response to bacterial lipoprotein	2/134	11/18800	0.002659048	0.014228465	0.009897419	CD14/CD36	2
BP	GO:0045060	negative thymic T cell selection	2/134	11/18800	0.002659048	0.014228465	0.009897419	DOCK2/PTPRC	2
BP	GO:0070189	kynurenine metabolic process	2/134	11/18800	0.002659048	0.014228465	0.009897419	KMO/KYNU	2
BP	GO:0098883	synapse pruning	2/134	11/18800	0.002659048	0.014228465	0.009897419	C1QA/C1QC	2
BP	GO:0097242	amyloid-beta clearance	3/134	39/18800	0.002682504	0.014304002	0.009949963	MME/ITGB2/CD36	3
BP	GO:0046209	nitric oxide metabolic process	4/134	81/18800	0.002686796	0.014304002	0.009949963	MMP8/CYP1B1/ACP5/CD36	4
BP	GO:0031334	positive regulation of protein-containing complex assembly	6/134	194/18800	0.002692442	0.014304002	0.009949963	GBP5/SYK/NCKAP1L/PLEK/CD36/LCP1	6
BP	GO:1901652	response to peptide	10/134	491/18800	0.002744267	0.014544614	0.010117334	PTPN22/FBP1/LPL/CYP1B1/SERPINF1/FCGR2B/UCP2/LYN/MMP12/CD36	10
BP	GO:2001057	reactive nitrogen species metabolic process	4/134	82/18800	0.002809192	0.014853354	0.010332096	MMP8/CYP1B1/ACP5/CD36	4
BP	GO:0001914	regulation of T cell mediated cytotoxicity	3/134	40/18800	0.002885019	0.015182155	0.010560812	FCGR2B/NCKAP1L/PTPRC	3
BP	GO:0030866	cortical actin cytoskeleton organization	3/134	40/18800	0.002885019	0.015182155	0.010560812	NCKAP1L/PLEK/LCP1	3
BP	GO:0030641	regulation of cellular pH	4/134	83/18800	0.002935355	0.015410612	0.010719729	SLC11A1/ATP6V0D2/TASL/SLAMF8	4
BP	GO:0010921	regulation of phosphatase activity	4/134	84/18800	0.003065339	0.016017475	0.011141867	CD300A/NCKAP1L/PLEK/PTPRC	4
BP	GO:0097006	regulation of plasma lipoprotein particle levels	4/134	84/18800	0.003065339	0.016017475	0.011141867	LPL/PLTP/PLA2G7/CD36	4
BP	GO:0006040	amino sugar metabolic process	3/134	41/18800	0.003096704	0.016105753	0.011203273	CHIT1/NPL/CHI3L1	3
BP	GO:0045124	regulation of bone resorption	3/134	41/18800	0.003096704	0.016105753	0.011203273	DCSTAMP/CSF1R/SYK	3
BP	GO:0002638	negative regulation of immunoglobulin production	2/134	12/18800	0.003175995	0.016215055	0.011279305	FCGR2B/CR1	2
BP	GO:0006568	tryptophan metabolic process	2/134	12/18800	0.003175995	0.016215055	0.011279305	KMO/KYNU	2
BP	GO:0043312	neutrophil degranulation	2/134	12/18800	0.003175995	0.016215055	0.011279305	SYK/ITGB2	2
BP	GO:0043383	negative T cell selection	2/134	12/18800	0.003175995	0.016215055	0.011279305	DOCK2/PTPRC	2
BP	GO:0045916	negative regulation of complement activation	2/134	12/18800	0.003175995	0.016215055	0.011279305	CR1/VSIG4	2
BP	GO:0070493	thrombin-activated receptor signaling pathway	2/134	12/18800	0.003175995	0.016215055	0.011279305	PLEK/IQGAP2	2
BP	GO:0140052	cellular response to oxidised low-density lipoprotein particle stimulus	2/134	12/18800	0.003175995	0.016215055	0.011279305	CD36/CD68	2
BP	GO:1900227	positive regulation of NLRP3 inflammasome complex assembly	2/134	12/18800	0.003175995	0.016215055	0.011279305	GBP5/CD36	2
BP	GO:0030574	collagen catabolic process	3/134	42/18800	0.00331769	0.016822729	0.011702007	MMP8/MMP7/MMP12	3
BP	GO:0030890	positive regulation of B cell proliferation	3/134	42/18800	0.00331769	0.016822729	0.011702007	VAV3/NCKAP1L/PTPRC	3
BP	GO:2000249	regulation of actin cytoskeleton reorganization	3/134	42/18800	0.00331769	0.016822729	0.011702007	GMFG/CSF1R/IQGAP2	3
BP	GO:0001960	negative regulation of cytokine-mediated signaling pathway	4/134	87/18800	0.003478781	0.01759947	0.012242314	IL1RN/OAS1/MMP12/PTPRC	4
BP	GO:0032147	activation of protein kinase activity	5/134	142/18800	0.003509619	0.017715219	0.012322829	SLC11A1/CD86/CD300A/NCKAP1L/CHI3L1	5
BP	GO:0001768	establishment of T cell polarity	2/134	13/18800	0.003735974	0.018480617	0.012855245	DOCK8/DOCK2	2
BP	GO:0002430	complement receptor mediated signaling pathway	2/134	13/18800	0.003735974	0.018480617	0.012855245	CR1/FPR3	2
BP	GO:0002524	hypersensitivity	2/134	13/18800	0.003735974	0.018480617	0.012855245	BTK/FCGR2B	2
BP	GO:0032621	interleukin-18 production	2/134	13/18800	0.003735974	0.018480617	0.012855245	GBP5/CD84	2
BP	GO:0032661	regulation of interleukin-18 production	2/134	13/18800	0.003735974	0.018480617	0.012855245	GBP5/CD84	2
BP	GO:0036005	response to macrophage colony-stimulating factor	2/134	13/18800	0.003735974	0.018480617	0.012855245	DCSTAMP/CSF1R	2
BP	GO:0036006	cellular response to macrophage colony-stimulating factor stimulus	2/134	13/18800	0.003735974	0.018480617	0.012855245	DCSTAMP/CSF1R	2
BP	GO:0060100	positive regulation of phagocytosis, engulfment	2/134	13/18800	0.003735974	0.018480617	0.012855245	NCKAP1L/CD36	2
BP	GO:1905155	positive regulation of membrane invagination	2/134	13/18800	0.003735974	0.018480617	0.012855245	NCKAP1L/CD36	2
BP	GO:0051452	intracellular pH reduction	3/134	44/18800	0.003788073	0.018683121	0.012996109	SLC11A1/ATP6V0D2/SLAMF8	3
BP	GO:0030100	regulation of endocytosis	6/134	208/18800	0.003793698	0.018683121	0.012996109	MCTP1/CD300A/SYK/NCKAP1L/CD14/CD36	6
BP	GO:0050729	positive regulation of inflammatory response	5/134	145/18800	0.003836814	0.018853751	0.0131148	MMP8/BTK/LPL/VAMP8/PLA2G7	5
BP	GO:0031295	T cell costimulation	3/134	45/18800	0.004037711	0.019710407	0.013710696	DPP4/CD86/LYN	3
BP	GO:0046427	positive regulation of receptor signaling pathway via JAK-STAT	3/134	45/18800	0.004037711	0.019710407	0.013710696	CYP1B1/CD300A/IL10RA	3
BP	GO:0071827	plasma lipoprotein particle organization	3/134	45/18800	0.004037711	0.019710407	0.013710696	LPL/PLTP/PLA2G7	3
BP	GO:0060761	negative regulation of response to cytokine stimulus	4/134	92/18800	0.004249439	0.02069858	0.014398076	IL1RN/OAS1/MMP12/PTPRC	4
BP	GO:0001767	establishment of lymphocyte polarity	2/134	14/18800	0.004338355	0.02072356	0.014415453	DOCK8/DOCK2	2
BP	GO:0002864	regulation of acute inflammatory response to antigenic stimulus	2/134	14/18800	0.004338355	0.02072356	0.014415453	BTK/FCGR2B	2
BP	GO:0006586	indolalkylamine metabolic process	2/134	14/18800	0.004338355	0.02072356	0.014415453	KMO/KYNU	2
BP	GO:0033004	negative regulation of mast cell activation	2/134	14/18800	0.004338355	0.02072356	0.014415453	CD84/CD300A	2
BP	GO:0043650	dicarboxylic acid biosynthetic process	2/134	14/18800	0.004338355	0.02072356	0.014415453	KMO/KYNU	2
BP	GO:0045059	positive thymic T cell selection	2/134	14/18800	0.004338355	0.02072356	0.014415453	DOCK2/PTPRC	2
BP	GO:0072531	pyrimidine-containing compound transmembrane transport	2/134	14/18800	0.004338355	0.02072356	0.014415453	SLC28A3/AQP9	2
BP	GO:0098760	response to interleukin-7	2/134	14/18800	0.004338355	0.02072356	0.014415453	IL2RG/BTK	2
BP	GO:0098761	cellular response to interleukin-7	2/134	14/18800	0.004338355	0.02072356	0.014415453	IL2RG/BTK	2
BP	GO:1901653	cellular response to peptide	8/134	361/18800	0.004386703	0.020909636	0.014544888	PTPN22/FBP1/LPL/CYP1B1/FCGR2B/UCP2/LYN/CD36	8
BP	GO:0006885	regulation of pH	4/134	93/18800	0.004416293	0.020960911	0.014580555	SLC11A1/ATP6V0D2/TASL/SLAMF8	4
BP	GO:0034109	homotypic cell-cell adhesion	4/134	93/18800	0.004416293	0.020960911	0.014580555	PLAUR/SYK/LYN/PLEK	4
BP	GO:0019884	antigen processing and presentation of exogenous antigen	3/134	47/18800	0.004566459	0.021581607	0.015012316	FCGR2B/FCER1G/IFI30	3
BP	GO:0031294	lymphocyte costimulation	3/134	47/18800	0.004566459	0.021581607	0.015012316	DPP4/CD86/LYN	3
BP	GO:0050871	positive regulation of B cell activation	5/134	152/18800	0.004684442	0.022092304	0.01536756	VAV3/BTK/SYK/NCKAP1L/PTPRC	5
BP	GO:0071825	protein-lipid complex subunit organization	3/134	48/18800	0.004845786	0.022804904	0.01586325	LPL/PLTP/PLA2G7	3
BP	GO:0010889	regulation of sequestering of triglyceride	2/134	15/18800	0.004982516	0.02330059	0.016208052	LPL/PLIN2	2
BP	GO:0033008	positive regulation of mast cell activation involved in immune response	2/134	15/18800	0.004982516	0.02330059	0.016208052	VAMP8/SYK	2
BP	GO:0043306	positive regulation of mast cell degranulation	2/134	15/18800	0.004982516	0.02330059	0.016208052	VAMP8/SYK	2
BP	GO:0045807	positive regulation of endocytosis	4/134	97/18800	0.005127859	0.023715776	0.016496858	SYK/NCKAP1L/CD14/CD36	4
BP	GO:1990868	response to chemokine	4/134	97/18800	0.005127859	0.023715776	0.016496858	CCL8/CXCL10/CCR1/DOCK8	4
BP	GO:1990869	cellular response to chemokine	4/134	97/18800	0.005127859	0.023715776	0.016496858	CCL8/CXCL10/CCR1/DOCK8	4
BP	GO:0030225	macrophage differentiation	3/134	49/18800	0.005135222	0.023715776	0.016496858	CSF1R/CD4/C1QC	3
BP	GO:0046850	regulation of bone remodeling	3/134	49/18800	0.005135222	0.023715776	0.016496858	DCSTAMP/CSF1R/SYK	3
BP	GO:1904894	positive regulation of receptor signaling pathway via STAT	3/134	49/18800	0.005135222	0.023715776	0.016496858	CYP1B1/CD300A/IL10RA	3
BP	GO:0046638	positive regulation of alpha-beta T cell differentiation	3/134	50/18800	0.005434866	0.024995892	0.017387316	CD86/SYK/NCKAP1L	3
BP	GO:1903307	positive regulation of regulated secretory pathway	3/134	50/18800	0.005434866	0.024995892	0.017387316	VAMP8/SYK/ITGB2	3
BP	GO:0002713	negative regulation of B cell mediated immunity	2/134	16/18800	0.005667838	0.025853705	0.017984017	FCGR2B/CR1	2
BP	GO:0002890	negative regulation of immunoglobulin mediated immune response	2/134	16/18800	0.005667838	0.025853705	0.017984017	FCGR2B/CR1	2
BP	GO:0009074	aromatic amino acid family catabolic process	2/134	16/18800	0.005667838	0.025853705	0.017984017	KMO/KYNU	2
BP	GO:0045780	positive regulation of bone resorption	2/134	16/18800	0.005667838	0.025853705	0.017984017	DCSTAMP/SYK	2
BP	GO:0002367	cytokine production involved in immune response	4/134	100/18800	0.005709315	0.025989643	0.018078576	BTK/SCIMP/TREM1/CD36	4
BP	GO:0022411	cellular component disassembly	9/134	460/18800	0.005743598	0.026044719	0.018116887	MMP8/MMP7/DPP4/C1QA/VAMP8/MMP12/PLEK/C1QC/LCP1	9
BP	GO:0009409	response to cold	3/134	51/18800	0.005744814	0.026044719	0.018116887	CXCL10/LPL/UCP2	3
BP	GO:0071356	cellular response to tumor necrosis factor	6/134	229/18800	0.006029606	0.027280289	0.018976358	DCSTAMP/CCL8/TNFRSF21/CYP1B1/SYK/CHI3L1	6
BP	GO:0002686	negative regulation of leukocyte migration	3/134	52/18800	0.00606516	0.027385489	0.019049536	DPP4/SLAMF8/CD300A	3
BP	GO:1902106	negative regulation of leukocyte differentiation	4/134	102/18800	0.00612045	0.027579192	0.019184278	FCGR2B/CR1/LYN/C1QC	4
BP	GO:0032604	granulocyte macrophage colony-stimulating factor production	2/134	17/18800	0.006393712	0.028577135	0.019878453	CD84/SYK	2
BP	GO:0032645	regulation of granulocyte macrophage colony-stimulating factor production	2/134	17/18800	0.006393712	0.028577135	0.019878453	CD84/SYK	2
BP	GO:0034134	toll-like receptor 2 signaling pathway	2/134	17/18800	0.006393712	0.028577135	0.019878453	PIK3AP1/LYN	2
BP	GO:0140374	antiviral innate immune response	2/134	17/18800	0.006393712	0.028577135	0.019878453	CXCL10/OAS1	2
BP	GO:0055074	calcium ion homeostasis	9/134	468/18800	0.006406105	0.028577135	0.019878453	CCL8/CXCL10/CD52/CCR1/SNX10/LYN/PTPRC/FPR3/CD36	9
BP	GO:0006968	cellular defense response	3/134	54/18800	0.006737394	0.029994878	0.020864645	CLEC5A/TYROBP/NCF2	3
BP	GO:0001959	regulation of cytokine-mediated signaling pathway	5/134	166/18800	0.006765439	0.030034848	0.020892449	IL1RN/OAS1/SYK/MMP12/PTPRC	5
BP	GO:0046425	regulation of receptor signaling pathway via JAK-STAT	4/134	105/18800	0.006773357	0.030034848	0.020892449	CYP1B1/CD300A/IL10RA/PTPRC	4
BP	GO:1903707	negative regulation of hemopoiesis	4/134	106/18800	0.007000836	0.030981829	0.021551176	FCGR2B/CR1/LYN/C1QC	4
BP	GO:0010883	regulation of lipid storage	3/134	55/18800	0.00708945	0.031188099	0.021694658	LPL/PLIN2/CD36	3
BP	GO:1904645	response to amyloid-beta	3/134	55/18800	0.00708945	0.031188099	0.021694658	FCGR2B/MMP12/CD36	3
BP	GO:0001696	gastric acid secretion	2/134	18/18800	0.007159532	0.031188099	0.021694658	SGK1/SNX10	2
BP	GO:0030730	sequestering of triglyceride	2/134	18/18800	0.007159532	0.031188099	0.021694658	LPL/PLIN2	2
BP	GO:0032026	response to magnesium ion	2/134	18/18800	0.007159532	0.031188099	0.021694658	FBP1/CD14	2
BP	GO:0060263	regulation of respiratory burst	2/134	18/18800	0.007159532	0.031188099	0.021694658	RAC2/SLAMF8	2
BP	GO:0072567	chemokine (C-X-C motif) ligand 2 production	2/134	18/18800	0.007159532	0.031188099	0.021694658	OAS1/LPL	2
BP	GO:2000341	regulation of chemokine (C-X-C motif) ligand 2 production	2/134	18/18800	0.007159532	0.031188099	0.021694658	OAS1/LPL	2
BP	GO:0030004	cellular monovalent inorganic cation homeostasis	4/134	107/18800	0.007233311	0.031447952	0.021875413	SLC11A1/ATP6V0D2/TASL/SLAMF8	4
BP	GO:0031529	ruffle organization	3/134	56/18800	0.007452238	0.0322737	0.02244981	SNX10/CSF1R/PLEK	3
BP	GO:0060337	type I interferon signaling pathway	3/134	56/18800	0.007452238	0.0322737	0.02244981	OAS2/OAS1/MMP12	3
BP	GO:0009408	response to heat	4/134	109/18800	0.007713435	0.033275402	0.0231466	CXCL10/TFEC/LYN/CD14	4
BP	GO:0071887	leukocyte apoptotic process	4/134	109/18800	0.007713435	0.033275402	0.0231466	BTK/TNFRSF21/DOCK8/LYN	4
BP	GO:0070228	regulation of lymphocyte apoptotic process	3/134	57/18800	0.007825833	0.03369498	0.023438462	BTK/DOCK8/LYN	3
BP	GO:0002824	positive regulation of adaptive immune response based on somatic recombination of immune receptors built from immunoglobulin superfamily domains	4/134	110/18800	0.007961172	0.033899479	0.023580713	SLC11A1/BTK/CD4/PTPRC	4
BP	GO:0000272	polysaccharide catabolic process	2/134	19/18800	0.007964702	0.033899479	0.023580713	CHIT1/AOAH	2
BP	GO:0010744	positive regulation of macrophage derived foam cell differentiation	2/134	19/18800	0.007964702	0.033899479	0.023580713	LPL/CD36	2
BP	GO:0010885	regulation of cholesterol storage	2/134	19/18800	0.007964702	0.033899479	0.023580713	LPL/CD36	2
BP	GO:0071800	podosome assembly	2/134	19/18800	0.007964702	0.033899479	0.023580713	BIN2/LCP1	2
BP	GO:2001185	regulation of CD8-positive, alpha-beta T cell activation	2/134	19/18800	0.007964702	0.033899479	0.023580713	PTPN22/NCKAP1L	2
BP	GO:0048771	tissue remodeling	5/134	174/18800	0.008208278	0.034629828	0.024088749	DCSTAMP/SNX10/ACP5/CSF1R/SYK	5
BP	GO:0001912	positive regulation of leukocyte mediated cytotoxicity	3/134	58/18800	0.008210308	0.034629828	0.024088749	SLAMF6/TYROBP/PTPRC	3
BP	GO:0050732	negative regulation of peptidyl-tyrosine phosphorylation	3/134	58/18800	0.008210308	0.034629828	0.024088749	SAMSN1/CD300A/PTPRC	3
BP	GO:0071357	cellular response to type I interferon	3/134	58/18800	0.008210308	0.034629828	0.024088749	OAS2/OAS1/MMP12	3
BP	GO:0031532	actin cytoskeleton reorganization	4/134	111/18800	0.008214083	0.034629828	0.024088749	GMFG/CSF1R/PLEK/IQGAP2	4
BP	GO:0002456	T cell mediated immunity	4/134	112/18800	0.008472211	0.035650553	0.024798772	CTSH/FCGR2B/NCKAP1L/PTPRC	4
BP	GO:0002218	activation of innate immune response	3/134	59/18800	0.00860573	0.036008185	0.025047543	SYK/LYN/TYROBP	3
BP	GO:0043666	regulation of phosphoprotein phosphatase activity	3/134	59/18800	0.00860573	0.036008185	0.025047543	CD300A/NCKAP1L/PTPRC	3
BP	GO:0071384	cellular response to corticosteroid stimulus	3/134	59/18800	0.00860573	0.036008185	0.025047543	SGK1/CYP1B1/SERPINF1	3
BP	GO:0002526	acute inflammatory response	4/134	113/18800	0.008735599	0.036311132	0.025258276	BTK/FCGR2B/TREM1/CD163	4
BP	GO:0031623	receptor internalization	4/134	113/18800	0.008735599	0.036311132	0.025258276	SYK/ITGB2/FCER1G/CD36	4
BP	GO:0015850	organic hydroxy compound transport	6/134	248/18800	0.008769361	0.036311132	0.025258276	OSBPL3/SYK/SLCO2B1/PLTP/AQP9/CD36	6
BP	GO:0007204	positive regulation of cytosolic calcium ion concentration	7/134	325/18800	0.008775551	0.036311132	0.025258276	CXCL10/CD52/CCR1/LYN/PTPRC/FPR3/CD36	7
BP	GO:0045655	regulation of monocyte differentiation	2/134	20/18800	0.008808631	0.036311132	0.025258276	DCSTAMP/CD4	2
BP	GO:0060339	negative regulation of type I interferon-mediated signaling pathway	2/134	20/18800	0.008808631	0.036311132	0.025258276	OAS1/MMP12	2
BP	GO:1900225	regulation of NLRP3 inflammasome complex assembly	2/134	20/18800	0.008808631	0.036311132	0.025258276	GBP5/CD36	2
BP	GO:1903978	regulation of microglial cell activation	2/134	20/18800	0.008808631	0.036311132	0.025258276	MMP8/PTPRC	2
BP	GO:0072503	cellular divalent inorganic cation homeostasis	9/134	494/18800	0.008972475	0.036918168	0.025680534	CCL8/CXCL10/SLC11A1/CD52/CCR1/LYN/PTPRC/FPR3/CD36	9
BP	GO:0060759	regulation of response to cytokine stimulus	5/134	178/18800	0.009004278	0.036944899	0.025699128	IL1RN/OAS1/SYK/MMP12/PTPRC	5
BP	GO:0043407	negative regulation of MAP kinase activity	3/134	60/18800	0.009012165	0.036944899	0.025699128	PTPN22/CD300A/LYN	3
BP	GO:0002821	positive regulation of adaptive immune response	4/134	115/18800	0.009278318	0.03796606	0.026409455	SLC11A1/BTK/CD4/PTPRC	4
BP	GO:0009410	response to xenobiotic stimulus	8/134	411/18800	0.009320532	0.038068817	0.026480933	CD69/VAV3/FBP1/LPL/CYP1B1/NCKAP1L/LYN/PLIN2	8
BP	GO:0035306	positive regulation of dephosphorylation	3/134	61/18800	0.009429677	0.038373787	0.026693072	CD300A/PLEK/PTPRC	3
BP	GO:0045428	regulation of nitric oxide biosynthetic process	3/134	61/18800	0.009429677	0.038373787	0.026693072	MMP8/ACP5/CD36	3
BP	GO:1904892	regulation of receptor signaling pathway via STAT	4/134	116/18800	0.009557732	0.038728132	0.026939558	CYP1B1/CD300A/IL10RA/PTPRC	4
BP	GO:0051235	maintenance of location	7/134	331/18800	0.009644695	0.038728132	0.026939558	CXCL10/LPL/CD4/LYN/PLIN2/PTPRC/CD36	7
BP	GO:0002902	regulation of B cell apoptotic process	2/134	21/18800	0.009690732	0.038728132	0.026939558	BTK/LYN	2
BP	GO:0010878	cholesterol storage	2/134	21/18800	0.009690732	0.038728132	0.026939558	LPL/CD36	2
BP	GO:0030449	regulation of complement activation	2/134	21/18800	0.009690732	0.038728132	0.026939558	CR1/VSIG4	2
BP	GO:0032069	regulation of nuclease activity	2/134	21/18800	0.009690732	0.038728132	0.026939558	OAS2/OAS1	2
BP	GO:0033005	positive regulation of mast cell activation	2/134	21/18800	0.009690732	0.038728132	0.026939558	VAMP8/SYK	2
BP	GO:0033630	positive regulation of cell adhesion mediated by integrin	2/134	21/18800	0.009690732	0.038728132	0.026939558	SYK/NCKAP1L	2
BP	GO:0150146	cell junction disassembly	2/134	21/18800	0.009690732	0.038728132	0.026939558	C1QA/C1QC	2
BP	GO:1901739	regulation of myoblast fusion	2/134	21/18800	0.009690732	0.038728132	0.026939558	CXCL10/CD53	2
BP	GO:0032757	positive regulation of interleukin-8 production	3/134	62/18800	0.009858324	0.039327293	0.027356338	SYK/CHI3L1/CD14	3
BP	GO:0043405	regulation of MAP kinase activity	5/134	183/18800	0.010072375	0.040109315	0.027900318	PTPN22/CD300A/SYK/LYN/PTPRC	5
BP	GO:0071346	cellular response to interferon-gamma	4/134	118/18800	0.010132864	0.040278135	0.02801775	CCL8/GBP5/MRC1/IRF8	4
BP	GO:0070542	response to fatty acid	3/134	63/18800	0.010298163	0.040862228	0.028424049	LPL/UCP2/CD36	3
BP	GO:0072676	lymphocyte migration	4/134	119/18800	0.010428662	0.041306407	0.028733023	CCL8/CXCL10/ITGB7/DOCK8	4
BP	GO:0032516	positive regulation of phosphoprotein phosphatase activity	2/134	22/18800	0.010610428	0.041655756	0.028976033	CD300A/PTPRC	2
BP	GO:0044546	NLRP3 inflammasome complex assembly	2/134	22/18800	0.010610428	0.041655756	0.028976033	GBP5/CD36	2
BP	GO:0045061	thymic T cell selection	2/134	22/18800	0.010610428	0.041655756	0.028976033	DOCK2/PTPRC	2
BP	GO:0050765	negative regulation of phagocytosis	2/134	22/18800	0.010610428	0.041655756	0.028976033	FCGR2B/CD300A	2
BP	GO:1903428	positive regulation of reactive oxygen species biosynthetic process	2/134	22/18800	0.010610428	0.041655756	0.028976033	MMP8/CD36	2
BP	GO:0009620	response to fungus	3/134	64/18800	0.010749246	0.041978634	0.029200629	BTK/SCIMP/SYK	3
BP	GO:0034340	response to type I interferon	3/134	64/18800	0.010749246	0.041978634	0.029200629	OAS2/OAS1/MMP12	3
BP	GO:0080164	regulation of nitric oxide metabolic process	3/134	64/18800	0.010749246	0.041978634	0.029200629	MMP8/ACP5/CD36	3
BP	GO:0009308	amine metabolic process	4/134	121/18800	0.011036908	0.043026546	0.029929564	SULT1C2/KMO/KYNU/ITGB2	4
BP	GO:0002689	negative regulation of leukocyte chemotaxis	2/134	23/18800	0.011567147	0.044857959	0.031203508	DPP4/SLAMF8	2
BP	GO:0072677	eosinophil migration	2/134	23/18800	0.011567147	0.044857959	0.031203508	CCL8/CD300A	2
BP	GO:0140632	inflammasome complex assembly	2/134	23/18800	0.011567147	0.044857959	0.031203508	GBP5/CD36	2
BP	GO:0002244	hematopoietic progenitor cell differentiation	4/134	123/18800	0.011667605	0.045080731	0.03135847	RBM47/CSF1R/PLEK/PTPRC	4
BP	GO:0015909	long-chain fatty acid transport	3/134	66/18800	0.011685347	0.045080731	0.03135847	SYK/PLIN2/CD36	3
BP	GO:0034605	cellular response to heat	3/134	66/18800	0.011685347	0.045080731	0.03135847	CXCL10/TFEC/LYN	3
BP	GO:0072678	T cell migration	3/134	67/18800	0.012170456	0.046870996	0.03260379	CXCL10/ITGB7/DOCK8	3
BP	GO:0001779	natural killer cell differentiation	2/134	24/18800	0.012560321	0.04787547	0.033302509	PRDM1/PTPRC	2
BP	GO:0002755	MyD88-dependent toll-like receptor signaling pathway	2/134	24/18800	0.012560321	0.04787547	0.033302509	BTK/CD300A	2
BP	GO:0007035	vacuolar acidification	2/134	24/18800	0.012560321	0.04787547	0.033302509	SLC11A1/ATP6V0D2	2
BP	GO:0045672	positive regulation of osteoclast differentiation	2/134	24/18800	0.012560321	0.04787547	0.033302509	CCR1/TYROBP	2
BP	GO:0072530	purine-containing compound transmembrane transport	2/134	24/18800	0.012560321	0.04787547	0.033302509	SLC28A3/AQP9	2
BP	GO:0090023	positive regulation of neutrophil chemotaxis	2/134	24/18800	0.012560321	0.04787547	0.033302509	RAC2/NCKAP1L	2
BP	GO:0009988	cell-cell recognition	3/134	69/18800	0.013175004	0.050047028	0.03481306	HAVCR2/DOCK8/DOCK2	3
BP	GO:0070527	platelet aggregation	3/134	69/18800	0.013175004	0.050047028	0.03481306	SYK/LYN/PLEK	3
BP	GO:0070997	neuron death	7/134	353/18800	0.013375576	0.05072237	0.035282833	KMO/TNFRSF21/SERPINF1/FCGR2B/C1QA/ITGB2/TYROBP	7
BP	GO:0002438	acute inflammatory response to antigenic stimulus	2/134	25/18800	0.013589391	0.051097946	0.035544086	BTK/FCGR2B	2
BP	GO:0031579	membrane raft organization	2/134	25/18800	0.013589391	0.051097946	0.035544086	DOCK2/PTPRC	2
BP	GO:0035821	modulation of process of another organism	2/134	25/18800	0.013589391	0.051097946	0.035544086	SYK/MPEG1	2
BP	GO:0042430	indole-containing compound metabolic process	2/134	25/18800	0.013589391	0.051097946	0.035544086	KMO/KYNU	2
BP	GO:1901071	glucosamine-containing compound metabolic process	2/134	25/18800	0.013589391	0.051097946	0.035544086	CHIT1/CHI3L1	2
BP	GO:0045936	negative regulation of phosphate metabolic process	8/134	440/18800	0.013631661	0.051170451	0.035594521	PTPN22/SAMSN1/FBP1/CD300A/NCKAP1L/LYN/PLEK/PTPRC	8
BP	GO:0010563	negative regulation of phosphorus metabolic process	8/134	441/18800	0.013802547	0.051724697	0.035980058	PTPN22/SAMSN1/FBP1/CD300A/NCKAP1L/LYN/PLEK/PTPRC	8
BP	GO:0051480	regulation of cytosolic calcium ion concentration	7/134	356/18800	0.013954766	0.052207244	0.036315721	CXCL10/CD52/CCR1/LYN/PTPRC/FPR3/CD36	7
BP	GO:0035303	regulation of dephosphorylation	4/134	130/18800	0.014055889	0.052497331	0.036517508	CD300A/NCKAP1L/PLEK/PTPRC	4
BP	GO:0070302	regulation of stress-activated protein kinase signaling cascade	5/134	201/18800	0.014633871	0.054275148	0.03775417	MMP8/PTPN22/FCGR2B/SCIMP/LYN	5
BP	GO:0002407	dendritic cell chemotaxis	2/134	26/18800	0.014653802	0.054275148	0.03775417	CCR1/SLAMF8	2
BP	GO:0009435	NAD biosynthetic process	2/134	26/18800	0.014653802	0.054275148	0.03775417	KMO/KYNU	2
BP	GO:0034143	regulation of toll-like receptor 4 signaling pathway	2/134	26/18800	0.014653802	0.054275148	0.03775417	PTPN22/LYN	2
BP	GO:0042832	defense response to protozoan	2/134	26/18800	0.014653802	0.054275148	0.03775417	SLC11A1/IRF8	2
BP	GO:0010876	lipid localization	8/134	446/18800	0.014680603	0.05428409	0.03776039	OSBPL3/LPL/SYK/SLCO2B1/PLTP/AQP9/PLIN2/CD36	8
BP	GO:0042267	natural killer cell mediated cytotoxicity	3/134	72/18800	0.014768195	0.054517415	0.037922692	SLAMF6/SLAMF7/HAVCR2	3
BP	GO:0015711	organic anion transport	7/134	361/18800	0.014959771	0.055133195	0.038351033	KMO/SLC16A6/CR1/SYK/SLCO2B1/AQP9/CD36	7
BP	GO:0046942	carboxylic acid transport	6/134	279/18800	0.014997551	0.055181072	0.038384337	KMO/SLC16A6/SYK/SLCO2B1/AQP9/CD36	6
BP	GO:0070304	positive regulation of stress-activated protein kinase signaling cascade	4/134	134/18800	0.015550057	0.057109915	0.039726053	MMP8/FCGR2B/SCIMP/LYN	4
BP	GO:0043087	regulation of GTPase activity	7/134	364/18800	0.01558704	0.057109915	0.039726053	CCL8/VAV3/RASGRP3/DOCK8/RGS1/ADAP2/IQGAP2	7
BP	GO:0023061	signal release	8/134	451/18800	0.015598755	0.057109915	0.039726053	IL1RN/KMO/MCTP1/BTK/UCP2/VAMP8/SYK/LYN	8
BP	GO:0001562	response to protozoan	2/134	27/18800	0.015753007	0.057111064	0.039726853	SLC11A1/IRF8	2
BP	GO:0010758	regulation of macrophage chemotaxis	2/134	27/18800	0.015753007	0.057111064	0.039726853	SLAMF8/CSF1R	2
BP	GO:0032607	interferon-alpha production	2/134	27/18800	0.015753007	0.057111064	0.039726853	HAVCR2/MMP12	2
BP	GO:0032647	regulation of interferon-alpha production	2/134	27/18800	0.015753007	0.057111064	0.039726853	HAVCR2/MMP12	2
BP	GO:0036037	CD8-positive, alpha-beta T cell activation	2/134	27/18800	0.015753007	0.057111064	0.039726853	PTPN22/NCKAP1L	2
BP	GO:0071624	positive regulation of granulocyte chemotaxis	2/134	27/18800	0.015753007	0.057111064	0.039726853	RAC2/NCKAP1L	2
BP	GO:0061515	myeloid cell development	3/134	74/18800	0.015888267	0.057507776	0.040002808	ADGRF5/NCKAP1L/TYROBP	3
BP	GO:0002228	natural killer cell mediated immunity	3/134	75/18800	0.016465766	0.059404854	0.041322429	SLAMF6/SLAMF7/HAVCR2	3
BP	GO:0050848	regulation of calcium-mediated signaling	3/134	75/18800	0.016465766	0.059404854	0.041322429	SYK/CD4/PLEK	3
BP	GO:0006874	cellular calcium ion homeostasis	8/134	456/18800	0.016557977	0.059640868	0.041486602	CCL8/CXCL10/CD52/CCR1/LYN/PTPRC/FPR3/CD36	8
BP	GO:0007586	digestion	4/134	137/18800	0.016733944	0.060142825	0.041835766	CHIT1/SGK1/SNX10/CD36	4
BP	GO:0000303	response to superoxide	2/134	28/18800	0.016886462	0.060142825	0.041835766	UCP2/CD36	2
BP	GO:0019359	nicotinamide nucleotide biosynthetic process	2/134	28/18800	0.016886462	0.060142825	0.041835766	KMO/KYNU	2
BP	GO:0019363	pyridine nucleotide biosynthetic process	2/134	28/18800	0.016886462	0.060142825	0.041835766	KMO/KYNU	2
BP	GO:0034123	positive regulation of toll-like receptor signaling pathway	2/134	28/18800	0.016886462	0.060142825	0.041835766	PTPN22/TASL	2
BP	GO:0042402	cellular biogenic amine catabolic process	2/134	28/18800	0.016886462	0.060142825	0.041835766	KMO/KYNU	2
BP	GO:0090330	regulation of platelet aggregation	2/134	28/18800	0.016886462	0.060142825	0.041835766	SYK/LYN	2
BP	GO:0002292	T cell differentiation involved in immune response	3/134	76/18800	0.017054936	0.060645825	0.042185657	SLAMF6/CD86/FCER1G	3
BP	GO:0032720	negative regulation of tumor necrosis factor production	3/134	77/18800	0.017655795	0.062682297	0.043602241	PTPN22/HAVCR2/ACP5	3
BP	GO:0000305	response to oxygen radical	2/134	29/18800	0.018053632	0.063688408	0.044302099	UCP2/CD36	2
BP	GO:0002474	antigen processing and presentation of peptide antigen via MHC class I	2/134	29/18800	0.018053632	0.063688408	0.044302099	FCER1G/IFI30	2
BP	GO:0002825	regulation of T-helper 1 type immune response	2/134	29/18800	0.018053632	0.063688408	0.044302099	SLC11A1/HAVCR2	2
BP	GO:0097066	response to thyroid hormone	2/134	29/18800	0.018053632	0.063688408	0.044302099	C2/CTSH	2
BP	GO:0051051	negative regulation of transport	8/134	464/18800	0.018180554	0.064034672	0.044542963	MCTP1/CD84/FCGR2B/CD300A/UCP2/VAMP8/NCKAP1L/CD36	8
BP	GO:1901264	carbohydrate derivative transport	3/134	78/18800	0.018268362	0.064242297	0.044687387	SLC28A3/CR1/PLTP	3
BP	GO:0070555	response to interleukin-1	4/134	141/18800	0.018398219	0.064596903	0.044934054	IL1RN/CCL8/KMO/CHI3L1	4
BP	GO:1903556	negative regulation of tumor necrosis factor superfamily cytokine production	3/134	79/18800	0.01889265	0.066228407	0.046068939	PTPN22/HAVCR2/ACP5	3
BP	GO:0009310	amine catabolic process	2/134	30/18800	0.019253986	0.067177701	0.046729275	KMO/KYNU	2
BP	GO:0043032	positive regulation of macrophage activation	2/134	30/18800	0.019253986	0.067177701	0.046729275	MMP8/HAVCR2	2
BP	GO:0048147	negative regulation of fibroblast proliferation	2/134	30/18800	0.019253986	0.067177701	0.046729275	CD300A/IFI30	2
BP	GO:0002377	immunoglobulin production	5/134	218/18800	0.020056913	0.06986962	0.048601793	BTK/CD86/FCGR2B/CR1/PTPRC	5
BP	GO:0044242	cellular lipid catabolic process	5/134	219/18800	0.020411749	0.07059452	0.049106038	LPL/CYP1B1/PLBD1/AOAH/PLA2G7	5
BP	GO:0001782	B cell homeostasis	2/134	31/18800	0.020486999	0.07059452	0.049106038	NCKAP1L/LYN	2
BP	GO:0002507	tolerance induction	2/134	31/18800	0.020486999	0.07059452	0.049106038	HAVCR2/LYN	2
BP	GO:0009072	aromatic amino acid family metabolic process	2/134	31/18800	0.020486999	0.07059452	0.049106038	KMO/KYNU	2
BP	GO:0015721	bile acid and bile salt transport	2/134	31/18800	0.020486999	0.07059452	0.049106038	SLCO2B1/AQP9	2
BP	GO:0072525	pyridine-containing compound biosynthetic process	2/134	31/18800	0.020486999	0.07059452	0.049106038	KMO/KYNU	2
BP	GO:2000406	positive regulation of T cell migration	2/134	31/18800	0.020486999	0.07059452	0.049106038	CXCL10/DOCK8	2
BP	GO:0043367	CD4-positive, alpha-beta T cell differentiation	3/134	82/18800	0.020835951	0.071685976	0.049865263	SLAMF6/CD86/NCKAP1L	3
BP	GO:0045921	positive regulation of exocytosis	3/134	83/18800	0.021507223	0.073811416	0.051343734	VAMP8/SYK/ITGB2	3
BP	GO:0009991	response to extracellular stimulus	8/134	479/18800	0.021526288	0.073811416	0.051343734	CXCL10/KYNU/LPL/CYP1B1/UCP2/LYN/PTPRC/CD68	8
BP	GO:0006026	aminoglycan catabolic process	2/134	32/18800	0.021752151	0.073811416	0.051343734	CHIT1/CHI3L1	2
BP	GO:0010743	regulation of macrophage derived foam cell differentiation	2/134	32/18800	0.021752151	0.073811416	0.051343734	LPL/CD36	2
BP	GO:0019362	pyridine nucleotide metabolic process	2/134	32/18800	0.021752151	0.073811416	0.051343734	KMO/KYNU	2
BP	GO:0043372	positive regulation of CD4-positive, alpha-beta T cell differentiation	2/134	32/18800	0.021752151	0.073811416	0.051343734	CD86/NCKAP1L	2
BP	GO:0044788	modulation by host of viral process	2/134	32/18800	0.021752151	0.073811416	0.051343734	CCL8/CSF1R	2
BP	GO:0046496	nicotinamide nucleotide metabolic process	2/134	32/18800	0.021752151	0.073811416	0.051343734	KMO/KYNU	2
BP	GO:1902624	positive regulation of neutrophil migration	2/134	32/18800	0.021752151	0.073811416	0.051343734	RAC2/NCKAP1L	2
BP	GO:0006869	lipid transport	7/134	391/18800	0.022098622	0.074872955	0.052082148	OSBPL3/SYK/SLCO2B1/PLTP/AQP9/PLIN2/CD36	7
BP	GO:0046777	protein autophosphorylation	5/134	224/18800	0.022247638	0.075263285	0.052353664	BTK/CSF1R/SYK/LYN/PTPRC	5
BP	GO:0007584	response to nutrient	4/134	150/18800	0.022508789	0.076031206	0.052887835	CXCL10/KYNU/LPL/CYP1B1	4
BP	GO:0030198	extracellular matrix organization	6/134	307/18800	0.022817117	0.076951847	0.053528239	MMP8/MMP7/DPP4/CYP1B1/MMP12/LCP1	6
BP	GO:0098586	cellular response to virus	3/134	85/18800	0.022885051	0.076951847	0.053528239	CXCL10/OAS1/MMP12	3
BP	GO:2000106	regulation of leukocyte apoptotic process	3/134	85/18800	0.022885051	0.076951847	0.053528239	BTK/DOCK8/LYN	3
BP	GO:0043552	positive regulation of phosphatidylinositol 3-kinase activity	2/134	33/18800	0.02304893	0.077269456	0.05374917	VAV3/LYN	2
BP	GO:0046685	response to arsenic-containing substance	2/134	33/18800	0.02304893	0.077269456	0.05374917	CYP1B1/SERPINF1	2
BP	GO:0043062	extracellular structure organization	6/134	308/18800	0.023138797	0.077454079	0.053877595	MMP8/MMP7/DPP4/CYP1B1/MMP12/LCP1	6
BP	GO:0019915	lipid storage	3/134	86/18800	0.023591607	0.078733008	0.054767227	LPL/PLIN2/CD36	3
BP	GO:0034103	regulation of tissue remodeling	3/134	86/18800	0.023591607	0.078733008	0.054767227	DCSTAMP/CSF1R/SYK	3
BP	GO:0045229	external encapsulating structure organization	6/134	310/18800	0.023791303	0.079162223	0.055065792	MMP8/MMP7/DPP4/CYP1B1/MMP12/LCP1	6
BP	GO:0008037	cell recognition	5/134	228/18800	0.023791342	0.079162223	0.055065792	HAVCR2/TNFRSF21/DOCK8/DOCK2/CD36	5
BP	GO:0016486	peptide hormone processing	2/134	34/18800	0.024376827	0.08086858	0.056252746	DPP4/PLA2G7	2
BP	GO:0050850	positive regulation of calcium-mediated signaling	2/134	34/18800	0.024376827	0.08086858	0.056252746	SYK/CD4	2
BP	GO:1901214	regulation of neuron death	6/134	313/18800	0.024793092	0.082127119	0.057128194	KMO/SERPINF1/FCGR2B/C1QA/ITGB2/TYROBP	6
BP	GO:1905952	regulation of lipid localization	4/134	155/18800	0.025015812	0.082698845	0.057525891	LPL/SYK/PLIN2/CD36	4
BP	GO:0002709	regulation of T cell mediated immunity	3/134	88/18800	0.025039992	0.082698845	0.057525891	FCGR2B/NCKAP1L/PTPRC	3
BP	GO:0070098	chemokine-mediated signaling pathway	3/134	89/18800	0.02578181	0.084788332	0.058979352	CCL8/CXCL10/CCR1	3
BP	GO:0010817	regulation of hormone levels	8/134	496/18800	0.025822642	0.084788332	0.058979352	IL1RN/DPP4/BTK/CYP1B1/UCP2/VAMP8/LYN/PLA2G7	8
BP	GO:0046394	carboxylic acid biosynthetic process	6/134	316/18800	0.025822779	0.084788332	0.058979352	KMO/KYNU/OSBPL3/LPL/SYK/BCAT1	6
BP	GO:0051656	establishment of organelle localization	7/134	404/18800	0.025825018	0.084788332	0.058979352	BTK/RAC2/CD84/CD300A/VAMP8/SYK/LYN	7
BP	GO:0031960	response to corticosteroid	4/134	157/18800	0.026063967	0.085321164	0.059349994	IL1RN/SGK1/CYP1B1/SERPINF1	4
BP	GO:0055067	monovalent inorganic cation homeostasis	4/134	157/18800	0.026063967	0.085321164	0.059349994	SLC11A1/ATP6V0D2/TASL/SLAMF8	4
BP	GO:0015849	organic acid transport	6/134	318/18800	0.026524875	0.086575326	0.060222398	KMO/SYK/SLCO2B1/AQP9/PLIN2/CD36	6
BP	GO:0016053	organic acid biosynthetic process	6/134	318/18800	0.026524875	0.086575326	0.060222398	KMO/KYNU/OSBPL3/LPL/SYK/BCAT1	6
BP	GO:0035304	regulation of protein dephosphorylation	3/134	91/18800	0.027300657	0.08897696	0.061892991	CD300A/NCKAP1L/PTPRC	3
BP	GO:0048821	erythrocyte development	2/134	37/18800	0.028542231	0.092616626	0.064424768	ADGRF5/NCKAP1L	2
BP	GO:0090218	positive regulation of lipid kinase activity	2/134	37/18800	0.028542231	0.092616626	0.064424768	VAV3/LYN	2
BP	GO:2000403	positive regulation of lymphocyte migration	2/134	37/18800	0.028542231	0.092616626	0.064424768	CXCL10/DOCK8	2
BP	GO:0015918	sterol transport	3/134	94/18800	0.029666779	0.095846518	0.066671503	OSBPL3/PLTP/CD36	3
BP	GO:1901655	cellular response to ketone	3/134	94/18800	0.029666779	0.095846518	0.066671503	SGK1/CYP1B1/SERPINF1	3
BP	GO:1905954	positive regulation of lipid localization	3/134	94/18800	0.029666779	0.095846518	0.066671503	LPL/PLIN2/CD36	3
BP	GO:0002701	negative regulation of production of molecular mediator of immune response	2/134	38/18800	0.029989631	0.09633033	0.067008046	FCGR2B/CR1	2
BP	GO:0010742	macrophage derived foam cell differentiation	2/134	38/18800	0.029989631	0.09633033	0.067008046	LPL/CD36	2
BP	GO:0048246	macrophage chemotaxis	2/134	38/18800	0.029989631	0.09633033	0.067008046	SLAMF8/CSF1R	2
BP	GO:0072524	pyridine-containing compound metabolic process	2/134	38/18800	0.029989631	0.09633033	0.067008046	KMO/KYNU	2
BP	GO:0031668	cellular response to extracellular stimulus	5/134	245/18800	0.031117604	0.09980949	0.069428174	LPL/UCP2/LYN/PTPRC/CD68	5
BP	GO:0032728	positive regulation of interferon-beta production	2/134	39/18800	0.031465692	0.100491579	0.06990264	OAS2/OAS1	2
BP	GO:0090077	foam cell differentiation	2/134	39/18800	0.031465692	0.100491579	0.06990264	LPL/CD36	2
BP	GO:2000516	positive regulation of CD4-positive, alpha-beta T cell activation	2/134	39/18800	0.031465692	0.100491579	0.06990264	CD86/NCKAP1L	2
BP	GO:0016311	dephosphorylation	7/134	422/18800	0.031665516	0.100984868	0.070245775	PTPN22/FBP1/CD300A/ACP5/NCKAP1L/PLEK/PTPRC	7
BP	GO:0006816	calcium ion transport	7/134	424/18800	0.032364966	0.103067832	0.071694699	CCL8/CXCL10/CCR1/CD84/CD4/LYN/PTPRC	7
BP	GO:0002718	regulation of cytokine production involved in immune response	3/134	98/18800	0.032984923	0.104742425	0.072859558	BTK/SCIMP/CD36	3
BP	GO:0120162	positive regulation of cold-induced thermogenesis	3/134	98/18800	0.032984923	0.104742425	0.072859558	UCP2/SYK/CD36	3
BP	GO:0015908	fatty acid transport	3/134	99/18800	0.033843488	0.107315677	0.07464953	SYK/PLIN2/CD36	3
BP	GO:0051924	regulation of calcium ion transport	5/134	251/18800	0.034006824	0.107680213	0.074903103	CXCL10/CCR1/CD84/CD4/LYN	5
BP	GO:0002714	positive regulation of B cell mediated immunity	2/134	41/18800	0.034501899	0.10802533	0.075143169	BTK/PTPRC	2
BP	GO:0002891	positive regulation of immunoglobulin mediated immune response	2/134	41/18800	0.034501899	0.10802533	0.075143169	BTK/PTPRC	2
BP	GO:0034122	negative regulation of toll-like receptor signaling pathway	2/134	41/18800	0.034501899	0.10802533	0.075143169	CD300A/LYN	2
BP	GO:0045429	positive regulation of nitric oxide biosynthetic process	2/134	41/18800	0.034501899	0.10802533	0.075143169	MMP8/CD36	2
BP	GO:0071548	response to dexamethasone	2/134	41/18800	0.034501899	0.10802533	0.075143169	CYP1B1/SERPINF1	2
BP	GO:0150077	regulation of neuroinflammatory response	2/134	41/18800	0.034501899	0.10802533	0.075143169	MMP8/PTPRC	2
BP	GO:1905521	regulation of macrophage migration	2/134	41/18800	0.034501899	0.10802533	0.075143169	SLAMF8/CSF1R	2
BP	GO:0031098	stress-activated protein kinase signaling cascade	5/134	252/18800	0.034504047	0.10802533	0.075143169	MMP8/PTPN22/FCGR2B/SCIMP/LYN	5
BP	GO:0032963	collagen metabolic process	3/134	101/18800	0.035595284	0.111129177	0.077302227	MMP8/MMP7/MMP12	3
BP	GO:0051702	biological process involved in interaction with symbiont	3/134	101/18800	0.035595284	0.111129177	0.077302227	CCL8/TREM1/CSF1R	3
BP	GO:0010950	positive regulation of endopeptidase activity	4/134	174/18800	0.036036289	0.111799483	0.077768497	CTSH/CR1/SYK/LYN	4
BP	GO:0032689	negative regulation of interferon-gamma production	2/134	42/18800	0.036061109	0.111799483	0.077768497	HAVCR2/CR1	2
BP	GO:0034314	Arp2/3 complex-mediated actin nucleation	2/134	42/18800	0.036061109	0.111799483	0.077768497	GMFG/IQGAP2	2
BP	GO:0050691	regulation of defense response to virus by host	2/134	42/18800	0.036061109	0.111799483	0.077768497	PTPN22/MMP12	2
BP	GO:0060338	regulation of type I interferon-mediated signaling pathway	2/134	42/18800	0.036061109	0.111799483	0.077768497	OAS1/MMP12	2
BP	GO:0035710	CD4-positive, alpha-beta T cell activation	3/134	102/18800	0.036488461	0.112967058	0.078580669	SLAMF6/CD86/NCKAP1L	3
BP	GO:1904407	positive regulation of nitric oxide metabolic process	2/134	43/18800	0.037647109	0.116392313	0.080963301	MMP8/CD36	2
BP	GO:0030336	negative regulation of cell migration	6/134	346/18800	0.037711746	0.116430438	0.080989821	DPP4/MCTP1/SLAMF8/CYP1B1/SERPINF1/CD300A	6
BP	GO:0022600	digestive system process	3/134	104/18800	0.038309226	0.118111271	0.08215902	SGK1/SNX10/CD36	3
BP	GO:0006576	cellular biogenic amine metabolic process	3/134	105/18800	0.039236752	0.120109898	0.083549279	KMO/KYNU/ITGB2	3
BP	GO:0014009	glial cell proliferation	2/134	44/18800	0.039259444	0.120109898	0.083549279	CSF1R/LYN	2
BP	GO:0050856	regulation of T cell receptor signaling pathway	2/134	44/18800	0.039259444	0.120109898	0.083549279	PTPN22/CD300A	2
BP	GO:0062208	positive regulation of pattern recognition receptor signaling pathway	2/134	44/18800	0.039259444	0.120109898	0.083549279	PTPN22/TASL	2
BP	GO:2000404	regulation of T cell migration	2/134	44/18800	0.039259444	0.120109898	0.083549279	CXCL10/DOCK8	2
BP	GO:0030324	lung development	4/134	179/18800	0.039335182	0.120109898	0.083549279	MME/CTSH/CHI3L1/MMP12	4
BP	GO:0043409	negative regulation of MAPK cascade	4/134	179/18800	0.039335182	0.120109898	0.083549279	PTPN22/CD300A/LYN/PTPRC	4
BP	GO:0032956	regulation of actin cytoskeleton organization	6/134	352/18800	0.040448776	0.123341062	0.085796899	RAC2/GMFG/CSF1R/NCKAP1L/PLEK/IQGAP2	6
BP	GO:0007520	myoblast fusion	2/134	45/18800	0.040897665	0.123525375	0.085925108	CXCL10/CD53	2
BP	GO:0010677	negative regulation of cellular carbohydrate metabolic process	2/134	45/18800	0.040897665	0.123525375	0.085925108	FBP1/PLEK	2
BP	GO:0032620	interleukin-17 production	2/134	45/18800	0.040897665	0.123525375	0.085925108	SLAMF6/NCKAP1L	2
BP	GO:0032660	regulation of interleukin-17 production	2/134	45/18800	0.040897665	0.123525375	0.085925108	SLAMF6/NCKAP1L	2
BP	GO:0042088	T-helper 1 type immune response	2/134	45/18800	0.040897665	0.123525375	0.085925108	SLC11A1/HAVCR2	2
BP	GO:1900271	regulation of long-term synaptic potentiation	2/134	45/18800	0.040897665	0.123525375	0.085925108	MME/TYROBP	2
BP	GO:1904646	cellular response to amyloid-beta	2/134	45/18800	0.040897665	0.123525375	0.085925108	FCGR2B/CD36	2
BP	GO:0030323	respiratory tube development	4/134	183/18800	0.042094775	0.126968792	0.088320373	MME/CTSH/CHI3L1/MMP12	4
BP	GO:0031640	killing of cells of another organism	2/134	46/18800	0.042561325	0.127683975	0.088817859	SYK/LYZ	2
BP	GO:0035307	positive regulation of protein dephosphorylation	2/134	46/18800	0.042561325	0.127683975	0.088817859	CD300A/PTPRC	2
BP	GO:0035987	endodermal cell differentiation	2/134	46/18800	0.042561325	0.127683975	0.088817859	MMP8/ITGB2	2
BP	GO:0042269	regulation of natural killer cell mediated cytotoxicity	2/134	46/18800	0.042561325	0.127683975	0.088817859	SLAMF6/HAVCR2	2
BP	GO:0032526	response to retinoic acid	3/134	109/18800	0.043060347	0.129007176	0.089738287	CTSH/SERPINF1/LYN	3
BP	GO:0002673	regulation of acute inflammatory response	2/134	47/18800	0.044249986	0.132038161	0.091846662	BTK/FCGR2B	2
BP	GO:0045646	regulation of erythrocyte differentiation	2/134	47/18800	0.044249986	0.132038161	0.091846662	NCKAP1L/LYN	2
BP	GO:0046717	acid secretion	2/134	47/18800	0.044249986	0.132038161	0.091846662	SGK1/SNX10	2
BP	GO:2000146	negative regulation of cell motility	6/134	361/18800	0.044785875	0.133458311	0.092834527	DPP4/MCTP1/SLAMF8/CYP1B1/SERPINF1/CD300A	6
BP	GO:0071347	cellular response to interleukin-1	3/134	111/18800	0.045039723	0.134035327	0.093235904	IL1RN/CCL8/KMO	3
BP	GO:0043547	positive regulation of GTPase activity	5/134	272/18800	0.045404386	0.134940139	0.093865297	CCL8/RASGRP3/DOCK8/RGS1/ADAP2	5
BP	GO:1903426	regulation of reactive oxygen species biosynthetic process	2/134	48/18800	0.045963212	0.136418813	0.094893873	MMP8/CD36	2
BP	GO:0002762	negative regulation of myeloid leukocyte differentiation	2/134	49/18800	0.047700573	0.141386785	0.098349629	LYN/C1QC	2
BP	GO:0010952	positive regulation of peptidase activity	4/134	192/18800	0.048695406	0.144143583	0.100267277	CTSH/CR1/SYK/LYN	4
BP	GO:0051271	negative regulation of cellular component movement	6/134	369/18800	0.048877069	0.144489184	0.100507679	DPP4/MCTP1/SLAMF8/CYP1B1/SERPINF1/CD300A	6
BP	GO:0002715	regulation of natural killer cell mediated immunity	2/134	50/18800	0.049461644	0.14582996	0.101440333	SLAMF6/HAVCR2	2
BP	GO:0043370	regulation of CD4-positive, alpha-beta T cell differentiation	2/134	50/18800	0.049461644	0.14582996	0.101440333	CD86/NCKAP1L	2
CC	GO:0030667	secretory granule membrane	18/137	312/19594	6.75E-12	8.60E-10	6.68E-10	MME/SLC11A1/CLEC5A/PLAUR/CD300A/CR1/VAMP8/NCKAP1L/LAIR1/ITGB2/FCER1G/IQGAP2/TYROBP/PTPRC/CD14/CD36/CD68/CD53	18
CC	GO:0070820	tertiary granule	14/137	164/19594	9.20E-12	8.60E-10	6.68E-10	MMP8/CHIT1/SLC11A1/CLEC5A/CTSH/CD300A/CR1/VAMP8/NCKAP1L/LAIR1/ITGB2/FCER1G/CD53/LYZ	14
CC	GO:0042581	specific granule	12/137	160/19594	1.34E-09	8.34E-08	6.48E-08	MMP8/CHIT1/CLEC5A/PLAUR/VAMP8/DOCK2/LAIR1/ITGB2/CHI3L1/CD36/CD53/LYZ	12
CC	GO:0009897	external side of plasma membrane	18/137	455/19594	3.06E-09	1.43E-07	1.11E-07	SLAMF6/CXCL10/SLAMF7/CD163L1/CD69/IL2RG/CD48/CCR1/CD86/CD84/FCGR2B/CD4/ITGB2/FCER1G/PTPRC/CD14/CD163/CD36	18
CC	GO:0070821	tertiary granule membrane	8/137	73/19594	4.26E-08	1.59E-06	1.24E-06	SLC11A1/CLEC5A/CD300A/VAMP8/LAIR1/ITGB2/FCER1G/CD53	8
CC	GO:0045121	membrane raft	13/137	326/19594	4.96E-07	1.28E-05	9.95E-06	MME/DPP4/BTK/CD48/MS4A4A/CR1/CD4/LCP2/ITGB2/LYN/PTPRC/CD14/CD36	13
CC	GO:0098857	membrane microdomain	13/137	327/19594	5.13E-07	1.28E-05	9.95E-06	MME/DPP4/BTK/CD48/MS4A4A/CR1/CD4/LCP2/ITGB2/LYN/PTPRC/CD14/CD36	13
CC	GO:0045335	phagocytic vesicle	9/137	138/19594	5.48E-07	1.28E-05	9.95E-06	SLC11A1/ATP6V0D2/RAC2/SCIMP/VAMP8/SYK/MPEG1/NCF2/CD36	9
CC	GO:0030139	endocytic vesicle	13/137	342/19594	8.50E-07	1.77E-05	1.37E-05	DPP4/SLC11A1/ATP6V0D2/RAC2/SCIMP/VAMP8/SYK/CD4/LYN/MPEG1/NCF2/CD163/CD36	13
CC	GO:0035579	specific granule membrane	7/137	91/19594	3.48E-06	6.50E-05	5.05E-05	CLEC5A/PLAUR/VAMP8/LAIR1/ITGB2/CD36/CD53	7
CC	GO:0101003	ficolin-1-rich granule membrane	6/137	61/19594	4.24E-06	7.20E-05	5.60E-05	SLC11A1/CD300A/CR1/NCKAP1L/ITGB2/FCER1G	6
CC	GO:0101002	ficolin-1-rich granule	9/137	185/19594	6.23E-06	9.70E-05	7.54E-05	SLC11A1/BIN2/CTSH/CD300A/CR1/GMFG/NCKAP1L/ITGB2/FCER1G	9
CC	GO:0030666	endocytic vesicle membrane	8/137	194/19594	6.72E-05	0.000966955	0.000751139	SLC11A1/ATP6V0D2/RAC2/VAMP8/CD4/LYN/CD163/CD36	8
CC	GO:0035580	specific granule lumen	5/137	62/19594	7.30E-05	0.000974804	0.000757236	MMP8/CHIT1/DOCK2/CHI3L1/LYZ	5
CC	GO:0098636	protein complex involved in cell adhesion	4/137	43/19594	0.000228443	0.002847917	0.002212286	ITGB7/PLAUR/ITGB2/LYN	4
CC	GO:0001772	immunological synapse	4/137	44/19594	0.000249932	0.002921082	0.002269121	VAV3/HAVCR2/SCIMP/CD53	4
CC	GO:0034774	secretory granule lumen	9/137	322/19594	0.000444865	0.004893147	0.003801038	MMP8/CHIT1/BIN2/CTSH/GMFG/ADA2/DOCK2/CHI3L1/LYZ	9
CC	GO:0060205	cytoplasmic vesicle lumen	9/137	325/19594	0.000475669	0.004893147	0.003801038	MMP8/CHIT1/BIN2/CTSH/GMFG/ADA2/DOCK2/CHI3L1/LYZ	9
CC	GO:0031983	vesicle lumen	9/137	327/19594	0.000497165	0.004893147	0.003801038	MMP8/CHIT1/BIN2/CTSH/GMFG/ADA2/DOCK2/CHI3L1/LYZ	9
CC	GO:1904724	tertiary granule lumen	4/137	55/19594	0.000591713	0.005532521	0.004297708	MMP8/CHIT1/CTSH/LYZ	4
CC	GO:0005925	focal adhesion	10/137	419/19594	0.000738265	0.006574073	0.005106795	MME/DPP4/ITGB7/SLA/RAC2/PLAUR/APBB1IP/ITGB2/PTPRC/LCP1	10
CC	GO:0030055	cell-substrate junction	10/137	428/19594	0.000868031	0.007378264	0.005731497	MME/DPP4/ITGB7/SLA/RAC2/PLAUR/APBB1IP/ITGB2/PTPRC/LCP1	10
CC	GO:0044853	plasma membrane raft	5/137	113/19594	0.001191422	0.00951003	0.00738747	MS4A4A/CR1/LCP2/ITGB2/CD36	5
CC	GO:0009898	cytoplasmic side of plasma membrane	6/137	169/19594	0.001220539	0.00951003	0.00738747	PTPN22/SLA/SYK/RGS1/LYN/PTPRC	6
CC	GO:0008305	integrin complex	3/137	31/19594	0.001302382	0.00974182	0.007567527	ITGB7/ITGB2/LYN	3
CC	GO:0034358	plasma lipoprotein particle	3/137	36/19594	0.002016708	0.013929854	0.010820827	LPL/PLTP/PLA2G7	3
CC	GO:1990777	lipoprotein particle	3/137	36/19594	0.002016708	0.013929854	0.010820827	LPL/PLTP/PLA2G7	3
CC	GO:0030670	phagocytic vesicle membrane	4/137	77/19594	0.002085754	0.013929854	0.010820827	SLC11A1/ATP6V0D2/RAC2/VAMP8	4
CC	GO:0098562	cytoplasmic side of membrane	6/137	193/19594	0.002390499	0.0154146	0.01197419	PTPN22/SLA/SYK/RGS1/LYN/PTPRC	6
CC	GO:0032994	protein-lipid complex	3/137	39/19594	0.002542222	0.015846517	0.012309706	LPL/PLTP/PLA2G7	3
CC	GO:0031252	cell leading edge	9/137	416/19594	0.002642399	0.015939633	0.012382039	DPP4/SAMSN1/RAC2/APBB1IP/SCIMP/DOCK8/PLEK/IQGAP2/LCP1	9
CC	GO:0031234	extrinsic component of cytoplasmic side of plasma membrane	4/137	99/19594	0.005157021	0.030136341	0.02341016	SLA/SYK/RGS1/LYN	4
CC	GO:0030175	filopodium	4/137	105/19594	0.006342224	0.035939267	0.027917922	OSBPL3/SCIMP/IQGAP2/LCP1	4
CC	GO:0031256	leading edge membrane	5/137	175/19594	0.007779807	0.042788936	0.033238802	DPP4/SCIMP/DOCK8/PLEK/LCP1	5
CC	GO:0031253	cell projection membrane	7/137	339/19594	0.009899312	0.052890609	0.041085866	SLC28A3/DPP4/SCIMP/DOCK8/PLEK/CD36/LCP1	7
CC	GO:0031258	lamellipodium membrane	2/137	22/19594	0.010229669	0.053137446	0.041277611	DPP4/DOCK8	2
CC	GO:0030027	lamellipodium	5/137	202/19594	0.013853362	0.07001564	0.054388733	DPP4/RAC2/APBB1IP/DOCK8/IQGAP2	5
CC	GO:0034364	high-density lipoprotein particle	2/137	27/19594	0.015194234	0.074771627	0.058083223	PLTP/PLA2G7	2
CC	GO:0001891	phagocytic cup	2/137	28/19594	0.016288881	0.078103096	0.060671136	BIN2/LCP1	2
CC	GO:0002102	podosome	2/137	29/19594	0.017416238	0.081420911	0.063248442	BIN2/LCP1	2
CC	GO:0005769	early endosome	7/137	389/19594	0.019681932	0.08976881	0.06973316	MME/STEAP4/ATP6V0D2/HAVCR2/CYTIP/VAMP8/CD4	7
CC	GO:0098802	plasma membrane signaling receptor complex	6/137	313/19594	0.022861973	0.097812517	0.075981578	ITGB7/APBB1IP/SYK/CD4/ITGB2/LYN	6
CC	GO:0019898	extrinsic component of membrane	6/137	314/19594	0.023177913	0.097812517	0.075981578	SLA/PLAUR/SNX10/SYK/RGS1/LYN	6
CC	GO:0005766	primary lysosome	4/137	155/19594	0.023537771	0.097812517	0.075981578	ADA2/VAMP8/CD68/LYZ	4
CC	GO:0042582	azurophil granule	4/137	155/19594	0.023537771	0.097812517	0.075981578	ADA2/VAMP8/CD68/LYZ	4
CC	GO:0031225	anchored component of membrane	4/137	169/19594	0.031001773	0.125657609	0.097611877	CD52/CD48/PLAUR/CD14	4
CC	GO:0019897	extrinsic component of plasma membrane	4/137	170/19594	0.031582394	0.125657609	0.097611877	SLA/SYK/RGS1/LYN	4
CC	GO:0005903	brush border	3/137	102/19594	0.034784508	0.135514645	0.105268905	MME/SLC28A3/CD36	3
CC	GO:0001726	ruffle	4/137	177/19594	0.035825857	0.136723169	0.106207697	SAMSN1/SCIMP/PLEK/LCP1	4
MF	GO:0001618	virus receptor activity	7/132	76/18410	1.20E-06	0.00014513	0.00012	DPP4/ITGB7/CLEC5A/CD86/CR1/CD4/MRC1	7
MF	GO:0140375	immune receptor activity	9/132	148/18410	1.20E-06	0.00014513	0.00012	IL2RG/CCR1/CTSH/FCGR2B/CR1/IL10RA/CD4/FCER1G/FPR3	9
MF	GO:0140272	exogenous protein binding	7/132	77/18410	1.32E-06	0.00014513	0.00012	DPP4/ITGB7/CLEC5A/CD86/CR1/CD4/MRC1	7
MF	GO:0019955	cytokine binding	7/132	141/18410	7.07E-05	0.005852625	0.004839188	IL1RN/IL2RG/CCR1/IL10RA/CSF1R/CD4/CD36	7
MF	GO:0001846	opsonin binding	3/132	16/18410	0.000188446	0.012475157	0.010314965	CR1/VSIG4/ITGB2	3
MF	GO:0038024	cargo receptor activity	5/132	79/18410	0.000258804	0.014277347	0.011805089	CD163L1/MRC1/ITGB2/CD163/CD36	5
MF	GO:0001848	complement binding	3/132	20/18410	0.000375657	0.017763208	0.01468734	CR1/VSIG4/ITGB2	3
MF	GO:0008236	serine-type peptidase activity	7/132	191/18410	0.000458568	0.018973271	0.015687869	MMP8/MMP7/DPP4/C2/CTSH/CPVL/MMP12	7
MF	GO:0017171	serine hydrolase activity	7/132	195/18410	0.000519006	0.019087872	0.015782626	MMP8/MMP7/DPP4/C2/CTSH/CPVL/MMP12	7
MF	GO:0005178	integrin binding	6/132	156/18410	0.000915313	0.030296859	0.02505067	ITGB7/SYK/JAML/ITGB2/LYN/LCP1	6
MF	GO:0097110	scaffold protein binding	4/132	67/18410	0.001364855	0.035604036	0.029438859	TREM1/SYK/LYN/CD163	4
MF	GO:0071813	lipoprotein particle binding	3/132	31/18410	0.001398346	0.035604036	0.029438859	LPL/PLTP/CD36	3
MF	GO:0071814	protein-lipid complex binding	3/132	31/18410	0.001398346	0.035604036	0.029438859	LPL/PLTP/CD36	3
MF	GO:0004252	serine-type endopeptidase activity	6/132	174/18410	0.001603903	0.037920858	0.031354502	MMP8/MMP7/DPP4/C2/CTSH/MMP12	6
MF	GO:0043394	proteoglycan binding	3/132	36/18410	0.002163955	0.045742225	0.037821524	LPL/ADA2/PTPRC	3
MF	GO:0008429	phosphatidylethanolamine binding	2/132	10/18410	0.002211105	0.045742225	0.037821524	CD300A/PLTP	2
MF	GO:0019864	IgG binding	2/132	11/18410	0.002689794	0.047785528	0.039511011	FCGR2B/FCER1G	2
MF	GO:0005547	phosphatidylinositol-3,4,5-trisphosphate binding	3/132	39/18410	0.002726821	0.047785528	0.039511011	BTK/ADAP2/IQGAP2	3
MF	GO:0001540	amyloid-beta binding	4/132	81/18410	0.002742976	0.047785528	0.039511011	FCGR2B/C1QA/ITGB2/CD36	4
MF	GO:0004875	complement receptor activity	2/132	12/18410	0.003212632	0.048335505	0.039965754	CR1/FPR3	2
MF	GO:0008035	high-density lipoprotein particle binding	2/132	12/18410	0.003212632	0.048335505	0.039965754	PLTP/CD36	2
MF	GO:0035325	Toll-like receptor binding	2/132	12/18410	0.003212632	0.048335505	0.039965754	SYK/CD36	2
MF	GO:0005096	GTPase activator activity	7/132	274/18410	0.003641445	0.052405143	0.043330696	VAV3/RASGRP3/RGS1/NCKAP1L/ADAP2/DOCK2/IQGAP2	7
MF	GO:0004715	non-membrane spanning protein tyrosine kinase activity	3/132	45/18410	0.004103708	0.055603486	0.045975215	BTK/SYK/LYN	3
MF	GO:0016004	phospholipase activator activity	2/132	14/18410	0.004388168	0.055603486	0.045975215	CCL8/BTK	2
MF	GO:0019992	diacylglycerol binding	2/132	14/18410	0.004388168	0.055603486	0.045975215	RASGRP3/PLTP	2
MF	GO:0005044	scavenger receptor activity	3/132	47/18410	0.004640831	0.055603486	0.045975215	CD163L1/CD163/CD36	3
MF	GO:0050664	oxidoreductase activity, acting on NAD(P)H, oxygen as acceptor	2/132	15/18410	0.005039591	0.055603486	0.045975215	KMO/NCF2	2
MF	GO:0071933	Arp2/3 complex binding	2/132	15/18410	0.005039591	0.055603486	0.045975215	GMFG/IQGAP2	2
MF	GO:1901611	phosphatidylglycerol binding	2/132	15/18410	0.005039591	0.055603486	0.045975215	MME/PLTP	2
MF	GO:0004896	cytokine receptor activity	4/132	97/18410	0.005232593	0.055870589	0.046196067	IL2RG/CCR1/IL10RA/CD4	4
MF	GO:0060229	lipase activator activity	2/132	16/18410	0.005732612	0.059296701	0.049028915	CCL8/BTK	2
MF	GO:0008238	exopeptidase activity	4/132	102/18410	0.006244533	0.061762465	0.051067708	MME/DPP4/CTSH/CPVL	4
MF	GO:0017081	chloride channel regulator activity	2/132	17/18410	0.006466609	0.061762465	0.051067708	SGK1/VAMP8	2
MF	GO:0005543	phospholipid binding	9/132	467/18410	0.006548143	0.061762465	0.051067708	MME/BIN2/BTK/SNX10/CD300A/ADAP2/IQGAP2/PLTP/PLA2G7	9
MF	GO:0004620	phospholipase activity	4/132	106/18410	0.007141924	0.061762465	0.051067708	CCR1/LPL/PLBD1/PLA2G7	4
MF	GO:0030169	low-density lipoprotein particle binding	2/132	18/18410	0.007240969	0.061762465	0.051067708	PLTP/CD36	2
MF	GO:0043395	heparan sulfate proteoglycan binding	2/132	18/18410	0.007240969	0.061762465	0.051067708	LPL/PTPRC	2
MF	GO:0008201	heparin binding	5/132	168/18410	0.007277148	0.061762465	0.051067708	CCL8/CXCL10/LPL/ADA2/PTPRC	5
MF	GO:0004222	metalloendopeptidase activity	4/132	111/18410	0.008378386	0.067299885	0.055646272	MMP8/MME/MMP7/MMP12	4
MF	GO:0030695	GTPase regulator activity	9/132	488/18410	0.008615303	0.067299885	0.055646272	VAV3/RASGRP3/CYTH4/DOCK8/RGS1/NCKAP1L/ADAP2/DOCK2/IQGAP2	9
MF	GO:0060589	nucleoside-triphosphatase regulator activity	9/132	488/18410	0.008615303	0.067299885	0.055646272	VAV3/RASGRP3/CYTH4/DOCK8/RGS1/NCKAP1L/ADAP2/DOCK2/IQGAP2	9
MF	GO:0008028	monocarboxylic acid transmembrane transporter activity	3/132	59/18410	0.008742885	0.067299885	0.055646272	SLC16A6/SLCO2B1/CD36	3
MF	GO:0043274	phospholipase binding	2/132	23/18410	0.011697176	0.087994663	0.072757552	BTK/SYK	2
MF	GO:0019865	immunoglobulin binding	2/132	24/18410	0.01270118	0.093424239	0.077246946	FCGR2B/FCER1G	2
MF	GO:0016298	lipase activity	4/132	130/18410	0.014329049	0.103106856	0.085252926	CCR1/LPL/PLBD1/PLA2G7	4
MF	GO:0038187	pattern recognition receptor activity	2/132	26/18410	0.014817361	0.104352055	0.086282507	CD14/CD36	2
MF	GO:0004713	protein tyrosine kinase activity	4/132	135/18410	0.01624599	0.112029641	0.092630646	BTK/CSF1R/SYK/LYN	4
MF	GO:0003725	double-stranded RNA binding	3/132	75/18410	0.0167206	0.112949357	0.093391105	OAS2/OAS1/DDX60L	3
MF	GO:0019838	growth factor binding	4/132	139/18410	0.017890181	0.11619185	0.096072129	IL1RN/IL2RG/IL10RA/CD36	4
MF	GO:0043325	phosphatidylinositol-3,4-bisphosphate binding	2/132	29/18410	0.018253705	0.11619185	0.096072129	ADAP2/PLEK	2
MF	GO:0046625	sphingolipid binding	2/132	29/18410	0.018253705	0.11619185	0.096072129	LYN/PLTP	2
MF	GO:0070566	adenylyltransferase activity	2/132	30/18410	0.019466852	0.121576001	0.100523964	OAS2/OAS1	2
MF	GO:0005085	guanyl-nucleotide exchange factor activity	5/132	223/18410	0.022356047	0.137034289	0.113305502	VAV3/RASGRP3/CYTH4/DOCK8/DOCK2	5
MF	GO:0051219	phosphoprotein binding	3/132	88/18410	0.025418235	0.15297156	0.126483084	SAMSN1/SYK/LYN	3
MF	GO:0033218	amide binding	7/132	402/18410	0.025917367	0.153190152	0.126663825	MME/FCGR2B/C1QA/ITGB2/PLTP/CD14/CD36	7
MF	GO:0005539	glycosaminoglycan binding	5/132	234/18410	0.026805787	0.155078079	0.128224839	CCL8/CXCL10/LPL/ADA2/PTPRC	5
MF	GO:0015248	sterol transporter activity	2/132	36/18410	0.027419563	0.155078079	0.128224839	OSBPL3/PLTP	2
MF	GO:0005319	lipid transporter activity	4/132	159/18410	0.027642316	0.155078079	0.128224839	OSBPL3/SLCO2B1/PLTP/CD36	4
MF	GO:0042277	peptide binding	6/132	322/18410	0.028652798	0.156560447	0.129450521	MME/FCGR2B/C1QA/ITGB2/CD14/CD36	6
MF	GO:0071949	FAD binding	2/132	37/18410	0.02885253	0.156560447	0.129450521	KMO/STEAP4	2
MF	GO:0046943	carboxylic acid transmembrane transporter activity	4/132	164/18410	0.030490421	0.162779507	0.134592692	SLC16A6/SLCO2B1/AQP9/CD36	4
MF	GO:0005342	organic acid transmembrane transporter activity	4/132	165/18410	0.031080092	0.163293815	0.135017942	SLC16A6/SLCO2B1/AQP9/CD36	4
MF	GO:0004177	aminopeptidase activity	2/132	39/18410	0.031806127	0.164497312	0.136013042	DPP4/CTSH	2
MF	GO:0004175	endopeptidase activity	7/132	432/18410	0.03620139	0.184348619	0.152426907	MMP8/MME/MMP7/DPP4/C2/CTSH/MMP12	7
MF	GO:0001784	phosphotyrosine residue binding	2/132	44/18410	0.039679085	0.198996625	0.164538472	SAMSN1/SYK	2
MF	GO:1901681	sulfur compound binding	5/132	267/18410	0.043391786	0.214368375	0.177248458	CCL8/CXCL10/LPL/ADA2/PTPRC	5
MF	GO:0015026	coreceptor activity	2/132	47/18410	0.044719526	0.216580082	0.179077187	CD86/CD4	2
MF	GO:0030246	carbohydrate binding	5/132	270/18410	0.045148114	0.216580082	0.179077187	CD69/CLEC5A/FBP1/MRC1/CHI3L1	5
MF	GO:0008237	metallopeptidase activity	4/132	189/18410	0.047256907	0.223457662	0.184763849	MMP8/MME/MMP7/MMP12	4
MF	GO:0008009	chemokine activity	2/132	49/18410	0.04820426	0.224726904	0.185813309	CCL8/CXCL10	2
