# Supplementary material for: Integrating machine learning algorithms and single-cell analysis to identify gut microbiota-related macrophage biomarkers in atherosclerotic plaques
Source: Front Cell Infect Microbiol. 2024 Apr 23;14:1395716. doi: 10.3389/fcimb.2024.1395716 (PMC11074432; doi:10.3389/fcimb.2024.1395716)
Supplement: Supplementary file 6 [file Table_4.xls]

AverageShortestPathLength	BetweennessCentrality	ClosenessCentrality	ClusteringCoefficient	Degree	Eccentricity	IsSingleNode	name	NeighborhoodConnectivity	NumberOfDirectedEdges	NumberOfUndirectedEdges	PartnerOfMultiEdgedNodePairs	Radiality	selected	SelfLoops	shared name	Stress	TopologicalCoefficient
1.564102564	0.068747121	0.639344262	0.345762712	60	4	FALSE	PTPRC	25.18333333	0	60	0	0.990598291	FALSE	0	PTPRC	7702	0.231039755
1.572649573	0.099802316	0.635869565	0.332728373	58	4	FALSE	CD4	25.15517241	0	58	0	0.99045584	FALSE	0	CD4	10566	0.23062322
1.581196581	0.084658145	0.632432432	0.347117794	57	4	FALSE	TYROBP	25.63157895	0	57	0	0.99031339	FALSE	0	TYROBP	8936	0.233014354
1.58974359	0.050681036	0.629032258	0.392857143	56	4	FALSE	ITGB2	27.07142857	0	56	0	0.99017094	FALSE	0	ITGB2	6570	0.246103896
1.623931624	0.048170106	0.615789474	0.424489796	50	3	FALSE	FCER1G	28.34	0	50	0	0.98960114	FALSE	0	FCER1G	6240	0.255315315
1.675213675	0.024833687	0.596938776	0.450508788	47	4	FALSE	CD86	28.95744681	0	47	0	0.988746439	FALSE	0	CD86	4152	0.26566465
1.692307692	0.036773338	0.590909091	0.456659619	44	4	FALSE	CSF1R	29.36363636	0	44	0	0.988461538	FALSE	0	CSF1R	5186	0.266942149
1.760683761	0.02910868	0.567961165	0.447145877	44	4	FALSE	LCP2	27.70454545	0	44	0	0.987321937	FALSE	0	LCP2	4252	0.271613191
1.709401709	0.037311502	0.585	0.455149502	43	3	FALSE	CCR1	29.48837209	0	43	0	0.988176638	FALSE	0	CCR1	5070	0.273040482
1.871794872	0.053510125	0.534246575	0.421794872	40	4	FALSE	PLEK	26.225	0	40	0	0.985470085	FALSE	0	PLEK	6596	0.281451613
1.752136752	0.039961611	0.570731707	0.423076923	40	4	FALSE	CD163	26.95	0	40	0	0.987464387	FALSE	0	CD163	5094	0.251869159
1.735042735	0.037769729	0.57635468	0.476383266	39	4	FALSE	IRF8	30.76923077	0	39	0	0.987749288	FALSE	0	IRF8	5128	0.27972028
1.811965812	0.015836748	0.551886792	0.526315789	38	4	FALSE	CD53	30.84210526	0	38	0	0.986467236	FALSE	0	CD53	2670	0.302373581
1.777777778	0.027447835	0.5625	0.477477477	37	4	FALSE	CD68	28.64864865	0	37	0	0.987037037	FALSE	0	CD68	3516	0.265265265
1.863247863	0.013460832	0.536697248	0.506006006	37	4	FALSE	BTK	29.10810811	0	37	0	0.985612536	FALSE	0	BTK	1966	0.297021511
1.794871795	0.018389263	0.557142857	0.554054054	37	4	FALSE	IL10RA	32.32432432	0	37	0	0.986752137	FALSE	0	IL10RA	2774	0.307850708
1.837606838	0.011198913	0.544186047	0.515873016	36	4	FALSE	CD48	29.97222222	0	36	0	0.986039886	FALSE	0	CD48	1854	0.296754675
1.786324786	0.044065267	0.559808612	0.517647059	35	4	FALSE	C1QA	31.08571429	0	35	0	0.986894587	FALSE	0	C1QA	5512	0.287830688
1.897435897	0.011016426	0.527027027	0.526515152	33	4	FALSE	CD69	31.36363636	0	33	0	0.985042735	FALSE	0	CD69	1866	0.320037106
1.803418803	0.007166147	0.55450237	0.621212121	33	4	FALSE	FCGR2B	34.21212121	0	33	0	0.986609687	FALSE	0	FCGR2B	1478	0.3167789
1.871794872	0.024323624	0.534246575	0.565591398	31	4	FALSE	LY86	32.41935484	0	31	0	0.985470085	FALSE	0	LY86	2600	0.320664324
1.854700855	0.049612072	0.539170507	0.453763441	31	4	FALSE	CXCL10	28.38709677	0	31	0	0.985754986	FALSE	0	CXCL10	6326	0.270353303
1.897435897	0.011430071	0.527027027	0.544827586	30	4	FALSE	FYB1	30.13333333	0	30	0	0.985042735	FALSE	0	FYB1	2016	0.301333333
1.871794872	0.010305763	0.534246575	0.567816092	30	4	FALSE	HAVCR2	32.33333333	0	30	0	0.985470085	FALSE	0	HAVCR2	1476	0.310897436
1.914529915	0.008827347	0.522321429	0.522167488	29	4	FALSE	SYK	30.27586207	0	29	0	0.984757835	FALSE	0	SYK	1270	0.302758621
1.897435897	0.004861967	0.527027027	0.687192118	29	4	FALSE	CD52	36.06896552	0	29	0	0.985042735	FALSE	0	CD52	1026	0.35711847
1.897435897	0.023542347	0.527027027	0.468253968	28	4	FALSE	LYN	29.17857143	0	28	0	0.985042735	FALSE	0	LYN	2690	0.283287101
1.854700855	0.061179489	0.539170507	0.441595442	27	3	FALSE	CD36	28.7037037	0	27	0	0.985754986	FALSE	0	CD36	4912	0.270440252
2.025641026	0.009018233	0.493670886	0.495384615	26	4	FALSE	NCKAP1L	27.42307692	0	26	0	0.982905983	FALSE	0	NCKAP1L	1204	0.298076923
1.888888889	0.011391379	0.529411765	0.596923077	26	4	FALSE	MRC1	32.34615385	0	26	0	0.985185185	FALSE	0	MRC1	1964	0.308058608
1.94017094	0.004519617	0.515418502	0.616666667	25	4	FALSE	NCF2	34.36	0	25	0	0.984330484	FALSE	0	NCF2	910	0.3436
1.965811966	0.020237805	0.508695652	0.539855072	24	4	FALSE	C1QC	30.04166667	0	24	0	0.983903134	FALSE	0	C1QC	2866	0.303451178
2.025641026	0.004514016	0.493670886	0.664031621	23	4	FALSE	RAC2	31.69565217	0	23	0	0.982905983	FALSE	0	RAC2	812	0.340813464
1.957264957	0.001186594	0.510917031	0.806324111	23	4	FALSE	CD300A	38.65217391	0	23	0	0.984045584	FALSE	0	CD300A	318	0.386521739
2.017094017	0.006412353	0.495762712	0.57312253	23	4	FALSE	VSIG4	31.30434783	0	23	0	0.983048433	FALSE	0	VSIG4	1044	0.333024977
2.008547009	0.005394462	0.49787234	0.619047619	22	4	FALSE	DOCK2	30.72727273	0	22	0	0.983190883	FALSE	0	DOCK2	946	0.323444976
2.05982906	0.008306453	0.485477178	0.520467836	19	4	FALSE	TREM1	30.05263158	0	19	0	0.982336182	FALSE	0	TREM1	1338	0.319708847
2.111111111	0.002917482	0.473684211	0.631578947	19	5	FALSE	LCP1	32	0	19	0	0.981481481	FALSE	0	LCP1	460	0.355555556
2.102564103	0.007378983	0.475609756	0.522875817	18	4	FALSE	IL1RN	27.38888889	0	18	0	0.981623932	FALSE	0	IL1RN	1166	0.304320988
2.042735043	0.006959706	0.489539749	0.60130719	18	4	FALSE	LYZ	35.11111111	0	18	0	0.982621083	FALSE	0	LYZ	1158	0.369005848
2.111111111	0.001854677	0.473684211	0.614379085	18	4	FALSE	CD84	33.77777778	0	18	0	0.981481481	FALSE	0	CD84	380	0.383838384
2.128205128	8.35E-04	0.469879518	0.727941176	17	4	FALSE	IL2RG	36.05882353	0	17	0	0.981196581	FALSE	0	IL2RG	130	0.414469236
2.076923077	0.003301303	0.481481481	0.676470588	17	4	FALSE	MS4A4A	33.94117647	0	17	0	0.982051282	FALSE	0	MS4A4A	516	0.364958887
2.051282051	9.80E-04	0.4875	0.757352941	17	4	FALSE	LAIR1	37.17647059	0	17	0	0.982478632	FALSE	0	LAIR1	206	0.391331269
2.051282051	0.020609236	0.4875	0.591666667	16	4	FALSE	IFI30	34.1875	0	16	0	0.982478632	FALSE	0	IFI30	2012	0.35546875
2.136752137	0.003156319	0.468	0.708333333	16	5	FALSE	APBB1IP	32.625	0	16	0	0.981054131	FALSE	0	APBB1IP	580	0.366573034
2.034188034	0.00208823	0.491596639	0.708333333	16	4	FALSE	CD14	36.5625	0	16	0	0.982763533	FALSE	0	CD14	338	0.369318182
2.179487179	0.005603104	0.458823529	0.495238095	15	4	FALSE	FPR3	23.26666667	0	15	0	0.98034188	FALSE	0	FPR3	606	0.283739837
2.247863248	0.00142444	0.44486692	0.638095238	15	5	FALSE	CYTIP	30.73333333	0	15	0	0.979202279	FALSE	0	CYTIP	186	0.389029536
2.179487179	2.50E-04	0.458823529	0.879120879	14	5	FALSE	DOCK8	34.71428571	0	14	0	0.98034188	FALSE	0	DOCK8	82	0.403654485
2.170940171	0.001695204	0.460629921	0.626373626	14	4	FALSE	SAMSN1	34.21428571	0	14	0	0.98048433	FALSE	0	SAMSN1	296	0.393267652
2.153846154	0.004873392	0.464285714	0.483516484	14	4	FALSE	SLAMF8	27.85714286	0	14	0	0.980769231	FALSE	0	SLAMF8	494	0.323920266
2.179487179	0.004755899	0.458823529	0.582417582	14	4	FALSE	CCL8	28.71428571	0	14	0	0.98034188	FALSE	0	CCL8	814	0.341836735
2.179487179	3.80E-05	0.458823529	0.948717949	13	4	FALSE	VAV3	38.84615385	0	13	0	0.98034188	FALSE	0	VAV3	8	0.446507515
2.188034188	8.85E-04	0.45703125	0.615384615	13	4	FALSE	SLAMF6	29.92307692	0	13	0	0.98019943	FALSE	0	SLAMF6	178	0.352036199
2.230769231	0.001609193	0.448275862	0.560606061	12	4	FALSE	SLAMF7	29.08333333	0	12	0	0.979487179	FALSE	0	SLAMF7	218	0.354674797
2.273504274	0.020385503	0.439849624	0.436363636	11	4	FALSE	MMP12	21.27272727	0	11	0	0.978774929	FALSE	0	MMP12	2270	0.271561772
2.213675214	0.00371648	0.451737452	0.672727273	11	5	FALSE	PTPN22	35	0	11	0	0.97977208	FALSE	0	PTPN22	604	0.411764706
2.247863248	5.02E-04	0.44486692	0.709090909	11	5	FALSE	PRDM1	34	0	11	0	0.979202279	FALSE	0	PRDM1	64	0.409638554
2.188034188	0.005200492	0.45703125	0.636363636	11	4	FALSE	CR1	34.90909091	0	11	0	0.98019943	FALSE	0	CR1	760	0.409625668
2.153846154	2.31E-04	0.464285714	0.836363636	11	4	FALSE	MPEG1	38.27272727	0	11	0	0.980769231	FALSE	0	MPEG1	64	0.416007905
2.307692308	2.41E-04	0.433333333	0.755555556	10	5	FALSE	CYTH4	31.7	0	10	0	0.978205128	FALSE	0	CYTH4	56	0.411688312
2.170940171	6.92E-04	0.460629921	0.644444444	10	4	FALSE	CLEC5A	33.6	0	10	0	0.98048433	FALSE	0	CLEC5A	116	0.373333333
2.307692308	1.74E-05	0.433333333	0.955555556	10	5	FALSE	BIN2	38.9	0	10	0	0.978205128	FALSE	0	BIN2	4	0.505194805
2.230769231	0.001767748	0.448275862	0.577777778	10	4	FALSE	CD180	31.5	0	10	0	0.979487179	FALSE	0	CD180	238	0.378313253
2.324786325	0.008821802	0.430147059	0.488888889	10	5	FALSE	MX2	18.9	0	10	0	0.977920228	FALSE	0	MX2	1532	0.254054054
2.358974359	0.008849093	0.423913043	0.466666667	10	5	FALSE	OAS1	16.7	0	10	0	0.977350427	FALSE	0	OAS1	1304	0.231944444
2.452991453	0.019657174	0.407665505	0.333333333	9	5	FALSE	SKAP2	19.77777778	0	9	0	0.975783476	FALSE	0	SKAP2	2496	0.329566855
2.273504274	9.17E-04	0.439849624	0.527777778	9	4	FALSE	AQP9	26.22222222	0	9	0	0.978774929	FALSE	0	AQP9	150	0.331926864
2.264957265	1.95E-04	0.441509434	0.805555556	9	5	FALSE	BCL2A1	40.11111111	0	9	0	0.978917379	FALSE	0	BCL2A1	72	0.489159892
2.247863248	0.004637201	0.44486692	0.444444444	9	4	FALSE	GBP5	20.33333333	0	9	0	0.979202279	FALSE	0	GBP5	580	0.251028807
2.205128205	8.25E-04	0.453488372	0.583333333	9	4	FALSE	ITGB7	34.77777778	0	9	0	0.97991453	FALSE	0	ITGB7	146	0.404392765
2.205128205	0.01641076	0.453488372	0.416666667	9	4	FALSE	PLAUR	26	0	9	0	0.97991453	FALSE	0	PLAUR	1674	0.308201058
2.196581197	1.97E-04	0.455252918	0.805555556	9	4	FALSE	SLA	41	0	9	0	0.98005698	FALSE	0	SLA	64	0.465909091
2.188034188	0.012230172	0.45703125	0.5	8	4	FALSE	ACP5	33.25	0	8	0	0.98019943	FALSE	0	ACP5	1158	0.365384615
2.290598291	2.31E-04	0.436567164	0.75	8	4	FALSE	SLC11A1	32.75	0	8	0	0.978490028	FALSE	0	SLC11A1	50	0.414556962
2.504273504	0.003821394	0.399317406	0.642857143	8	5	FALSE	OAS2	15.375	0	8	0	0.974928775	FALSE	0	OAS2	838	0.269736842
2.230769231	2.11E-04	0.448275862	0.821428571	8	4	FALSE	DPP4	37.125	0	8	0	0.979487179	FALSE	0	DPP4	30	0.436764706
2.222222222	5.79E-04	0.45	0.607142857	8	4	FALSE	MME	30	0	8	0	0.97962963	FALSE	0	MME	98	0.357142857
2.333333333	0.028660217	0.428571429	0.523809524	7	4	FALSE	PLA2G7	24.42857143	0	7	0	0.977777778	FALSE	0	PLA2G7	2508	0.33011583
2.452991453	5.42E-04	0.407665505	0.533333333	6	5	FALSE	KLHL6	27.66666667	0	6	0	0.975783476	FALSE	0	KLHL6	106	0.423076923
2.401709402	3.49E-05	0.416370107	0.8	6	5	FALSE	GMFG	34.16666667	0	6	0	0.976638177	FALSE	0	GMFG	8	0.474537037
2.418803419	2.45E-04	0.413427562	0.6	6	5	FALSE	RGS1	29.83333333	0	6	0	0.976353276	FALSE	0	RGS1	34	0.43236715
2.675213675	7.59E-04	0.373801917	0.533333333	6	4	FALSE	MMP7	13	0	6	0	0.972079772	FALSE	0	MMP7	76	0.333333333
2.726495726	0.001031295	0.36677116	0.866666667	6	5	FALSE	EPSTI1	12	0	6	0	0.971225071	FALSE	0	EPSTI1	284	0.324324324
2.384615385	1.21E-04	0.419354839	0.8	5	5	FALSE	ADAP2	37.4	0	5	0	0.976923077	FALSE	0	ADAP2	22	0.512328767
2.641025641	0.020538894	0.378640777	0.1	5	4	FALSE	C2	14.8	0	5	0	0.972649573	FALSE	0	C2	2386	0.346341463
2.367521368	5.40E-04	0.422382671	0.8	5	4	FALSE	CHI3L1	29.2	0	5	0	0.977207977	FALSE	0	CHI3L1	98	0.394594595
2.735042735	0.005674896	0.365625	0.3	5	4	FALSE	LPL	8.6	0	5	0	0.971082621	FALSE	0	LPL	436	0.245714286
2.487179487	0.003304191	0.402061856	0.666666667	4	5	FALSE	DCSTAMP	28	0	4	0	0.975213675	FALSE	0	DCSTAMP	358	0.444444444
2.452991453	0	0.407665505	1	4	5	FALSE	PIK3AP1	38.5	0	4	0	0.975783476	FALSE	0	PIK3AP1	0	0.583333333
2.675213675	0.001136352	0.373801917	0.5	4	4	FALSE	RNASE1	21.25	0	4	0	0.972079772	FALSE	0	RNASE1	92	0.512195122
2.555555556	0	0.391304348	1	4	4	FALSE	FBP1	26.5	0	4	0	0.974074074	FALSE	0	FBP1	0	0.481818182
2.581196581	2.58E-04	0.387417219	0.5	4	4	FALSE	IQGAP2	24.5	0	4	0	0.973646724	FALSE	0	IQGAP2	24	0.475490196
2.717948718	1.18E-04	0.367924528	0.666666667	4	5	FALSE	MMP8	16.75	0	4	0	0.971367521	FALSE	0	MMP8	16	0.408536585
3.239316239	0	0.308707124	1	4	6	FALSE	DDX60L	8.5	0	4	0	0.962678063	FALSE	0	DDX60L	0	0.708333333
3.162393162	0.017848857	0.316216216	0.166666667	4	5	FALSE	PLTP	4	0	4	0	0.963960114	FALSE	0	PLTP	1438	0.291666667
3.11965812	2.95E-04	0.320547945	0.333333333	3	5	FALSE	ATP6V0D2	4.666666667	0	3	0	0.964672365	FALSE	0	ATP6V0D2	4	0.481481481
2.692307692	1.34E-05	0.371428571	0.666666667	3	4	FALSE	SLCO2B1	24.66666667	0	3	0	0.971794872	FALSE	0	SLCO2B1	2	0.601626016
3.05982906	0.002753144	0.326815642	0	3	5	FALSE	SERPINF1	6	0	3	0	0.965669516	FALSE	0	SERPINF1	140	0.333333333
2.666666667	2.12E-05	0.375	0.333333333	3	4	FALSE	CHIT1	28	0	3	0	0.972222222	FALSE	0	CHIT1	4	0.628787879
2.777777778	7.53E-04	0.36	0.333333333	3	4	FALSE	PLIN2	12	0	3	0	0.97037037	FALSE	0	PLIN2	32	0.376344086
2.316239316	0	0.431734317	1	3	5	FALSE	JAML	57	0	3	0	0.978062678	FALSE	0	JAML	0	0.695121951
2.581196581	8.67E-06	0.387417219	0.666666667	3	5	FALSE	SCIMP	36.66666667	0	3	0	0.973646724	FALSE	0	SCIMP	2	0.666666667
2.581196581	1.53E-05	0.387417219	0.666666667	3	5	FALSE	TFEC	33.33333333	0	3	0	0.973646724	FALSE	0	TFEC	4	0.628930818
2.538461538	0	0.393939394	1	2	5	FALSE	AOAH	44	0	2	0	0.974358974	FALSE	0	AOAH	0	0.733333333
2.52991453	0.002790674	0.39527027	0	2	5	FALSE	VAMP8	30.5	0	2	0	0.974501425	FALSE	0	VAMP8	208	0.5
2.504273504	0	0.399317406	1	2	4	FALSE	C1orf162	53.5	0	2	0	0.974928775	FALSE	0	C1orf162	0	0.862903226
2.606837607	0	0.383606557	1	2	5	FALSE	CD163L1	37	0	2	0	0.973219373	FALSE	0	CD163L1	0	0.74
2.811965812	0	0.3556231	1	2	4	FALSE	UCP2	16	0	2	0	0.96980057	FALSE	0	UCP2	0	0.551724138
2.794871795	1.50E-04	0.357798165	0	2	5	FALSE	CPVL	20	0	2	0	0.97008547	FALSE	0	CPVL	28	0.542857143
1	1	1	0	2	1	FALSE	KMO	1	0	2	0	1	FALSE	0	KMO	2	0
1	0	1	0	1	1	FALSE	ADGRF5	1	0	1	0	1	FALSE	0	ADGRF5	0	0
1	0	1	0	1	1	FALSE	ADGRL4	1	0	1	0	1	FALSE	0	ADGRL4	0	0
3.632478632	0	0.275294118	0	1	5	FALSE	C7	5	0	1	0	0.956125356	FALSE	0	C7	0	0
3.042735043	0	0.328651685	0	1	5	FALSE	CTSH	16	0	1	0	0.965954416	FALSE	0	CTSH	0	0
1.5	0	0.666666667	0	1	2	FALSE	CYP1B1	2	0	1	0	0.75	FALSE	0	CYP1B1	0	0
1.5	0	0.666666667	0	1	2	FALSE	KYNU	2	0	1	0	0.75	FALSE	0	KYNU	0	0
3.264957265	0	0.306282723	0	1	5	FALSE	SULT1C2	11	0	1	0	0.962250712	FALSE	0	SULT1C2	0	0
2.863247863	0	0.349253731	0	1	5	FALSE	OSBPL3	40	0	1	0	0.968945869	FALSE	0	OSBPL3	0	0
2.863247863	0	0.349253731	0	1	5	FALSE	SGK1	40	0	1	0	0.968945869	FALSE	0	SGK1	0	0
4.153846154	0	0.240740741	0	1	6	FALSE	SEL1L3	4	0	1	0	0.947435897	FALSE	0	SEL1L3	0	0
3.444444444	0	0.290322581	0	1	6	FALSE	SNX10	9	0	1	0	0.959259259	FALSE	0	SNX10	0	0
