# Supplementary material for: Integrating machine learning algorithms and single-cell analysis to identify gut microbiota-related macrophage biomarkers in atherosclerotic plaques
Source: Front Cell Infect Microbiol. 2024 Apr 23;14:1395716. doi: 10.3389/fcimb.2024.1395716 (PMC11074432; doi:10.3389/fcimb.2024.1395716)
Supplement: Supplementary file 7 [file Table_5.xls]

id	logFC	AveExpr	t	P.Value	adj.P.Val	B
NPL	0.995343813006071	9.19269634570312	9.04506555200012	1.33066581563029e-10	7.93389008809955e-07	14.150598759519
FRK	-1.52480876670041	7.29063641015625	-9.03479329695243	1.36809975662672e-10	7.93389008809955e-07	14.1241280787564
RNF152	-0.837887541308199	7.29846406201172	-8.84111174602283	2.3141762292544e-10	7.93389008809955e-07	13.6222403846094
MPP1	0.860045815409915	10.0129930947266	8.74079647556588	3.04402802538636e-10	7.93389008809955e-07	13.3602259008266
MSRB3	-0.923232187246967	9.2353748671875	-8.69328259640882	3.46761278787641e-10	7.93389008809955e-07	13.235635776531
NCEH1	0.892058902644226	9.00560668017578	8.66400222787507	3.75803491401544e-10	7.93389008809955e-07	13.1587017700982
LGALS9	0.878958910804653	6.52641130761719	8.63875360748548	4.0282738086781e-10	7.93389008809955e-07	13.0922662346617
NCALD	-1.14774889562247	7.76242362207031	-8.53012518550397	5.4358329119079e-10	7.93389008809955e-07	12.8054396639781
RGCC	1.11791774247217	9.08898934228516	8.52383248710474	5.53127136406846e-10	7.93389008809955e-07	12.7887748068331
RBMS3	-0.967544198443829	8.82067693505859	-8.47781507138625	6.28299406444844e-10	7.93389008809955e-07	12.6667441265824
STXBP2	0.844018790991896	7.98717102734375	8.4359659489772	7.05658277928425e-10	7.93389008809955e-07	12.5555182346203
KCNAB2	0.983378023595643	8.81136367626953	8.43047932023646	7.16494311870895e-10	7.93389008809955e-07	12.5409184505467
FERMT3	1.0103603138917	9.05366589550781	8.41075134140686	7.56873259807154e-10	7.93389008809955e-07	12.4883893244367
DPP4	1.74856879472419	8.42114959326172	8.39955878917888	7.80802361251941e-10	7.93389008809955e-07	12.4585639892194
HPGD	1.32050488499494	6.59949784277344	8.3667557526205	8.55456537647936e-10	7.93389008809955e-07	12.3710554595822
GUSB	0.842595387525298	9.28564323730469	8.33895169485049	9.2439202895131e-10	7.93389008809955e-07	12.2967701153221
PLBD1	1.02074314739372	10.0561436884766	8.20906290185433	1.32933588439074e-09	1.0053057947307e-06	11.948383292286
CD84	0.836287496584008	8.44728091503906	8.20800219448513	1.33329680998766e-09	1.0053057947307e-06	11.945529132923
RENBP	0.814950888917001	7.46399915039063	8.17836249795651	1.44896031445385e-09	1.05049622797904e-06	11.8657150080461
DOK2	0.845581018218621	7.940560546875	8.1126205900837	1.74323646914132e-09	1.11889826263675e-06	11.6882770150351
PLA2G7	1.78847278099696	9.91732848535156	8.06971881543572	1.96733638166823e-09	1.11889826263675e-06	11.5721840750632
IRF8	0.87598586595394	9.69720690478516	8.06599111461902	1.98813884454308e-09	1.11889826263675e-06	11.5620857073071
ACP2	0.912158596786432	8.87294184472656	8.06555582897333	1.99058247012716e-09	1.11889826263675e-06	11.5609063995403
PTGER3	-1.01758009539474	6.42483300585937	-8.06261480924482	2.00717295846939e-09	1.11889826263675e-06	11.5529377386038
UNC5C	-0.837306558071866	6.78972018066406	-8.06184989335561	2.01151084800821e-09	1.11889826263675e-06	11.5508650261544
PGD	1.07680492952935	9.96297128027344	8.00763012351952	2.34453875682992e-09	1.11889826263675e-06	11.4037543928411
MGAT1	0.903704158021251	8.73084119238281	8.00046825548918	2.39252891663817e-09	1.11889826263675e-06	11.3842947031572
GLA	0.854258495129046	7.82368390576172	7.99676218758851	2.41775259945341e-09	1.11889826263675e-06	11.3742223070588
FGR	1.15467780649038	8.42080478173828	7.98749660805335	2.48200165965805e-09	1.11889826263675e-06	11.3490326122297
CCR1	0.994546500253032	8.51740149414062	7.9418972306652	2.8243645607985e-09	1.18309493269004e-06	11.2249072684671
GALNT6	0.848043735450405	7.58912385253906	7.91982736870137	3.00690345294143e-09	1.20596021463715e-06	11.1647377041773
SOX5	-1.05660737626518	7.18450246289062	-7.89509263026754	3.22575490625939e-09	1.26678083297895e-06	11.0972307379674
PLEK	0.981276339638155	9.97112763916016	7.82907729178908	3.89237332178329e-09	1.43865170814931e-06	10.9166889380265
SLC29A3	0.806218083122468	7.85794714550781	7.76999472160793	4.60693488878879e-09	1.51463519838483e-06	10.7546550340814
KLHL6	0.957991581730768	8.81310454492188	7.76716537824807	4.6443146833849e-09	1.51463519838483e-06	10.7468849431707
PTPN3	-0.876751098684214	6.49899606640625	-7.71542740425504	5.38476508494346e-09	1.61154435086898e-06	10.6046297068862
ACP5	1.38961003491902	8.86696331640625	7.70895374426208	5.48547789491798e-09	1.61564466123756e-06	10.5868076226148
SIGLEC9	0.978670583312247	7.65195093408203	7.681808949774	5.92899849795705e-09	1.70787113964467e-06	10.5120233563642
SELPLG	0.843365463499492	7.92487671630859	7.67883119300655	5.9798140698434e-09	1.70787113964467e-06	10.5038142820054
PATJ	-0.87888208906883	7.516154609375	-7.66112192889017	6.29127558234384e-09	1.77000813025644e-06	10.454971790265
SHROOM3	-1.03282658691802	6.89669925488281	-7.64584090560583	6.5732200168805e-09	1.79572749736518e-06	10.4127967637765
RFTN2	-0.910079889865893	8.32836079736328	-7.63177462989242	6.84406147546248e-09	1.81705012411926e-06	10.3739501927447
LINC00310	-1.15603519850709	6.70989340136719	-7.62238004383378	7.03122317463212e-09	1.84081328946966e-06	10.3479924610273
HSPA4L	-1.09854119850708	7.11651655761719	-7.59407835402579	7.62700528508238e-09	1.94282499491626e-06	10.2697313511658
GRK3	0.823431554276313	8.35095120410156	7.53152396440331	9.13188954882941e-09	2.19792440201075e-06	10.0964254124669
LBH	-0.853477951923079	8.47626163671875	-7.49223941773612	1.02274512134929e-08	2.32259787726751e-06	9.9873602396983
LRIG3	-0.828515902074903	7.62682984179687	-7.48720199388448	1.03772499104105e-08	2.32259787726751e-06	9.97336231163493
HOXA2	-1.23868190941296	6.22268687109375	-7.48142814327118	1.05516830176954e-08	2.32259787726751e-06	9.95731450638242
PDLIM3	-0.908725661563768	8.83789432714844	-7.47959852096399	1.06075747078847e-08	2.32259787726751e-06	9.95222848533559
NEDD4	-0.821406306996461	7.41075079248047	-7.46777086222152	1.0976193808368e-08	2.32259787726751e-06	9.91934068170988
PHLDB2	-0.847847104377528	8.30666869042969	-7.45084369822973	1.15264319930469e-08	2.33108036563837e-06	9.87224611981309
FUCA1	0.948861036563766	9.81178084863281	7.44840074915201	1.16081175438808e-08	2.33108036563837e-06	9.86544674329507
COL8A1	-1.26399183033907	7.98618682910156	-7.44717260565531	1.16494044528162e-08	2.33108036563837e-06	9.86202824334487
TCN2	0.894086195913458	8.40482023291016	7.43198161189531	1.21725494410688e-08	2.38203158976776e-06	9.81973076051163
CYP27A1	1.35434446343623	8.81372601074219	7.42957259745053	1.22576691887253e-08	2.38203158976776e-06	9.81302080760607
TNFRSF9	1.06774018345141	6.97057737695313	7.42248127512129	1.25117470664213e-08	2.4065962469596e-06	9.79326526484424
SLAMF8	1.01180374652075	8.72984395166016	7.40589506408469	1.31270425533523e-08	2.4744475213069e-06	9.74703654632989
ARHGEF26	-1.06463108046559	6.40201401953125	-7.3779765036217	1.42327343830608e-08	2.57968310692977e-06	9.66915460234289
ARRB1	0.835163810602225	8.72107890917969	7.37115879404057	1.45167786090992e-08	2.60610739791923e-06	9.65012295915145
RBPMS	-0.997636892586039	8.45416848925781	-7.35625777136995	1.51577352625889e-08	2.61802193896188e-06	9.6085092326461
FRY	-0.856893216852229	8.23289400585938	-7.34621429087409	1.56058364698436e-08	2.61802193896188e-06	9.58044754243552
GCNT4	-0.988905819585021	6.04839705664063	-7.34332005256404	1.57374376586407e-08	2.61802193896188e-06	9.57235896918048
MMP9	2.30959203757591	10.2809656689453	7.34300111491765	1.57520083031653e-08	2.61802193896188e-06	9.5714675741451
CCRL2	0.809285341029857	6.21774169287109	7.3420488937713	1.57955917385384e-08	2.61802193896188e-06	9.56880615767054
CTSL	1.00055791244939	11.2404529023437	7.34123087720547	1.5833130028735e-08	2.61802193896188e-06	9.56651975948837
GAB1	-0.86324508698128	9.32844956494141	-7.33422037413593	1.61585629005486e-08	2.62576647133915e-06	9.54692210478003
CD68	0.900843698001008	11.3636480634766	7.32837296838183	1.64351766781096e-08	2.64788957591766e-06	9.53057183336179
GRN	0.854809539283904	11.4704131098633	7.31256326622408	1.72072964870899e-08	2.68321033373709e-06	9.48634715417936
CAPG	1.11397909596406	10.2445085473633	7.29988907572733	1.78527212030826e-08	2.69219035742486e-06	9.45087431422765
SORBS2	-0.911840361209518	7.89790277832031	-7.29076922773218	1.83322502518587e-08	2.69427477667918e-06	9.42533895042661
NFIA	-0.831322943509619	8.90144852392578	-7.28878544751216	1.84382730075127e-08	2.69427477667918e-06	9.41978325056683
EPB41L5	-0.806112655048076	6.58774492236328	-7.28487750289574	1.86489507383488e-08	2.70409785706057e-06	9.40883759722037
IL6R	0.857697525809713	7.52934173046875	7.26735900765272	1.96237170263227e-08	2.77303949555448e-06	9.3597508371887
GM2A	0.99180447165992	11.088106203125	7.24917637656473	2.06900181962643e-08	2.84676527736921e-06	9.30876927599844
PDE3A	-0.809618337044537	10.1256612421875	-7.24542674462161	2.09171008214269e-08	2.85715471365143e-06	9.29825155783865
C5AR1	0.996796838309715	8.74827041601563	7.23953522072862	2.12790033369511e-08	2.88567779065848e-06	9.28172289115861
EMILIN2	0.852777169218113	9.77555112451172	7.22307957866574	2.23237483862638e-08	2.99914358587877e-06	9.23553761770375
SLC16A6	1.29144417788461	7.52148599023437	7.22139000802948	2.24339122338943e-08	2.99914358587877e-06	9.23079400210342
RERGL	-1.50290324291498	5.5289875	-7.21718236597998	2.27106559168155e-08	3.01475960585896e-06	9.21897941023457
UCP2	0.921690876834511	9.15304099658203	7.2087458392023	2.32759879862749e-08	3.06768178752379e-06	9.19528511633676
CD300LB	1.15674021508097	6.57230173828125	7.20641297895471	2.34348104723303e-08	3.06768178752379e-06	9.18873190887574
PDE1A	-1.02546632078695	8.27310513525391	-7.18669214846888	2.48219809489987e-08	3.20475575951113e-06	9.13331223767408
PLD3	0.886317371710527	10.4775300019531	7.17596251727058	2.5611295080945e-08	3.28416947126403e-06	9.10314316092767
SYDE2	-1.08912253023785	6.08437547363281	-7.1308742152853	2.92154883787407e-08	3.51111780052241e-06	8.97623969043813
CACNA1C	-0.906846478871461	7.87796461230469	-7.13054285217201	2.92437928213272e-08	3.51111780052241e-06	8.97530630159967
MAPK13	0.999974649544533	7.60766163085937	7.12826232883257	2.94393444613582e-08	3.512225589219e-06	8.96888219291258
RNF180	-1.03595014258604	8.14590734082031	-7.12306403239101	2.98900469067494e-08	3.54356845403916e-06	8.9542369572681
ANK3	-0.987007198633602	7.47008886523438	-7.11111963398224	3.09522615685372e-08	3.63033187690867e-06	8.92057574265731
HK3	1.04887451031124	7.07459653857422	7.11051452216025	3.10070786303605e-08	3.63033187690867e-06	8.91887006809408
ITGAM	1.0241294583755	9.46879953417969	7.10820836970265	3.12168941884689e-08	3.63233614476937e-06	8.91236921209918
SNORD116-22	-0.891503984881072	4.05462502099609	-7.10443075101163	3.15636906739522e-08	3.63668655284644e-06	8.90171928665772
CALD1	-0.818967526126016	11.5170000698242	-7.09641086326077	3.23129068583475e-08	3.65312098123908e-06	8.87910485980988
LRCH2	-1.21278694490132	6.81048231396484	-7.07829252038732	3.40723903210226e-08	3.75593308509519e-06	8.8279918222567
NAP1L3	-0.971252873038966	7.63407366552734	-7.06503676665917	3.54207402365693e-08	3.83724685896168e-06	8.79057634175375
TTYH3	0.948894063006068	8.24821608789063	7.04612219250135	3.74386415401481e-08	4.00976359677154e-06	8.73715913864021
ZNF507	-0.807118075847675	7.80249883837891	-7.03713500534953	3.84377726414467e-08	4.07051693422062e-06	8.71176619176797
DCSTAMP	1.21276991871204	6.06356540966797	7.0336672475794	3.88304596565725e-08	4.08912941076196e-06	8.70196612597773
SLC7A7	0.839419252530361	8.24995183984375	7.02687378913829	3.96115376495418e-08	4.12528997068433e-06	8.68276415422645
DMD	-1.23888093294535	8.77125308789062	-7.02099172427065	4.0300643283516e-08	4.15036218320873e-06	8.66613474983515
SGIP1	-0.930170268281887	7.60563345849609	-7.01920108342415	4.0512819188881e-08	4.15036218320873e-06	8.66107171502977
PARM1	-1.05009382192561	7.55032345068359	-7.00347184097291	4.2425791283982e-08	4.29960304141431e-06	8.6165843630983
PTPN6	0.849727753289471	8.52370797851563	6.99467485817868	4.35352068343397e-08	4.31644565799921e-06	8.59169358218998
ZNF483	-0.92637057616397	6.85462451367188	-6.98838930859158	4.43458101515002e-08	4.33118404847553e-06	8.5739044111457
NCF2	0.891970185285926	10.1856828383789	6.98219747088044	4.51592384746996e-08	4.36350832852484e-06	8.55637687932948
GHR	-0.83787861317055	6.51407878857422	-6.97886902158674	4.56027130355116e-08	4.36350832852484e-06	8.54695341332348
DNAJC5B	1.2307212125506	6.008885640625	6.97386823714253	4.62772908765809e-08	4.40569158092702e-06	8.53279333084923
LRP6	-0.832758361842105	8.35854675390625	-6.96959776039713	4.68613294956021e-08	4.43887467835226e-06	8.52069934514462
CAV2	-0.943429837803645	9.53044435351562	-6.95586407404174	4.87905398036911e-08	4.54045214318381e-06	8.48179422344628
LIMCH1	-0.882082579706483	8.26980568945313	-6.95096430886554	4.94980770359534e-08	4.5737193731751e-06	8.46790987962022
RASL11B	-0.919115074772268	6.54184770800781	-6.94652018673039	5.01487786517972e-08	4.58885668731251e-06	8.45531479132911
IQGAP2	0.823300671179144	9.34435634082031	6.94143214983849	5.09043783017084e-08	4.61480957191552e-06	8.44089258327857
ARHGEF28	-0.888918108426116	7.37358690917969	-6.90248335977941	5.70827158341715e-08	4.95856771186237e-06	8.33041378686294
SYNPO2	-1.09263734362348	10.1704222695312	-6.89557714042161	5.82548198202258e-08	4.98328243634028e-06	8.3108100780367
PAQR5	0.986283899038461	6.43348060351563	6.89541381443073	5.82828312921517e-08	4.98328243634028e-06	8.31034641657669
PDE5A	-1.11179696938259	10.4255700878906	-6.89507976598077	5.83401651430197e-08	4.98328243634028e-06	8.30939808869947
IFI30	0.866226976467608	11.7618330292969	6.88897782291385	5.93975419764635e-08	5.02154962815975e-06	8.29207359197655
FLVCR2	0.837685879554655	7.6583018203125	6.86514283981518	6.37165947113988e-08	5.19938446021588e-06	8.2243705624098
RAVER2	-1.06311008755061	7.80498937109375	-6.85613204415413	6.54308295649327e-08	5.29787238555304e-06	8.19876260299068
CRYAB	-0.855494589068828	10.032393265625	-6.84979489565339	6.66642439104687e-08	5.29787238555304e-06	8.18074873173989
HMCN1	-1.07894972804909	9.95545327685547	-6.84787881126474	6.70417778867467e-08	5.29787238555304e-06	8.17530142155468
INPP4B	-0.982708665991902	8.683149734375	-6.84517837369753	6.75775239175357e-08	5.29787238555304e-06	8.16762370769832
TTLL7	-1.33037785425102	8.70124746875	-6.84467297011531	6.76782712255661e-08	5.29787238555304e-06	8.16618670652994
TYROBP	0.802261350898275	10.8627123862305	6.84298862269956	6.80151255864104e-08	5.29787238555304e-06	8.1613974861007
ATP6V0D2	2.01883922387398	7.24826479638672	6.83592076966393	6.94471860802131e-08	5.33016529582306e-06	8.14129832667805
EFHD2	0.881792837234308	8.60735790576172	6.83528068179941	6.95783718853497e-08	5.33016529582306e-06	8.13947787027438
ANGPTL1	-1.17582261993927	5.54104569921875	-6.83399054743104	6.98435452556125e-08	5.33016529582306e-06	8.13580852813578
ST14	1.37627936683957	8.23633051708984	6.82687785517751	7.13239074219948e-08	5.41820215523098e-06	8.1155763835879
GPR21	-1.26263840928644	7.87882189160156	-6.81475980690827	7.39193638011807e-08	5.48890985568237e-06	8.08109655590477
SHC4	-1.51783829908907	7.38493280078125	-6.81263423635458	7.43843530973304e-08	5.48890985568237e-06	8.07504733093445
KMO	1.13024734982287	6.56296082910156	6.81190597256789	7.45443460506465e-08	5.48890985568237e-06	8.07297465568295
PRKCB	0.93618362417763	7.74488965185547	6.80947101160413	7.50818114330224e-08	5.50697332884231e-06	8.06604431074699
LILRB4	1.15120447975708	9.199881828125	6.80156324264178	7.68544091387312e-08	5.61513803203521e-06	8.0435339196316
AASS	-0.815880954453443	8.2165600703125	-6.79633612237485	7.80492452459202e-08	5.68041804202933e-06	8.02865143723076
SMOC2	-0.848778608109823	10.0620924370117	-6.77762693600691	8.2481630676327e-08	5.88931340245744e-06	7.97536465619555
IL2RG	0.925834781819325	8.50918111083984	6.76761292011988	8.49575529707314e-08	5.99793960111718e-06	7.94683125518304
SCUBE3	-0.988795807439272	7.74911633789062	-6.76459361213816	8.57186797837713e-08	5.99860358992757e-06	7.93822658776379
HS3ST2	1.15689881566295	8.95601085449219	6.76447643111497	8.57483578527784e-08	5.99860358992757e-06	7.93789262081111
GRIA1	-1.42952514347166	7.16766668164063	-6.76257264023259	8.62319802162119e-08	5.99860358992757e-06	7.93246664287943
PCDHB15	-0.970871370571863	6.30258791699219	-6.75954921977891	8.70056864902911e-08	6.0075354957582e-06	7.92384901087063
FIGN	-1.09504964258603	7.09435435644531	-6.74169388942671	9.17199404925107e-08	6.24159161835317e-06	7.87294097226498
PLIN2	1.29581852834007	9.929188765625	6.73694513752954	9.30165651209571e-08	6.28445251802882e-06	7.85939728634102
SLC7A8	0.848532900556677	8.72519072460937	6.71906853336022	9.80657687782412e-08	6.50894275165439e-06	7.80839611153222
HCK	0.81195613259109	9.2274213984375	6.71062488863743	1.00545930636438e-07	6.60819875049782e-06	7.78429793423469
MIR100	-0.836170084324394	4.38784466748047	-6.70232003938002	1.0304705281345e-07	6.69805843287423e-06	7.76059039907131
SLC25A4	-0.830156876391701	8.58470736425781	-6.70038697737237	1.03638170134955e-07	6.71333163932615e-06	7.75507138457919
CPED1	-1.02043159210526	9.3250582734375	-6.69781562954267	1.04429775596806e-07	6.71843436859999e-06	7.7477295705928
ITGAX	1.25059642586032	9.25250056054688	6.69399511280574	1.05617223446862e-07	6.74876156601135e-06	7.73682012683305
ERBB4	-1.17500031072875	7.9806507578125	-6.68034233663282	1.09973032095134e-07	6.88701546509391e-06	7.6978255046937
ACSS3	-0.81934596248735	7.37968594775391	-6.6756963809518	1.11496245740551e-07	6.89149235879297e-06	7.68455258891823
PCDH7	-1.06480369698887	8.28723413183594	-6.66172161909097	1.16207473004875e-07	7.08237831956504e-06	7.6446184575712
NRIP3	1.06093531863613	7.15635628173828	6.66094782979094	1.16474126210354e-07	7.08237831956504e-06	7.64240684983622
SLC37A2	1.00509400607287	8.352925671875	6.65051777528048	1.20129199644713e-07	7.21157774937208e-06	7.61259173139603
CD300A	0.961391272203944	9.15288256787109	6.63424163269328	1.26065470045631e-07	7.42604409487546e-06	7.56604873926705
FILIP1	-0.93913332629049	7.72490921972656	-6.61148992027016	1.34862720893913e-07	7.70352208742503e-06	7.50095527117863
ITGB2	0.999913056933195	10.4251454472656	6.60813706772373	1.36210479946653e-07	7.7570016525511e-06	7.49135941780999
CD180	0.874333368674089	8.21409438476562	6.60490654931693	1.37521908137216e-07	7.78464855371327e-06	7.48211290754001
PCDHB12	-0.838964863739879	6.03243858691406	-6.6014116415789	1.38955004602939e-07	7.81881145303106e-06	7.47210879601863
PRKAA2	-1.2093665097419	7.18804432714844	-6.59994508112571	1.39560847358059e-07	7.82952968065303e-06	7.46791052819748
HEY2	-1.20602964315537	8.04455514697266	-6.59216766471314	1.42818524493852e-07	7.9885139071487e-06	7.44564380432935
RGS5	-1.00695440169535	11.9961349970703	-6.58995618867439	1.43758753050245e-07	8.01731507395597e-06	7.43931155613641
STK10	0.882547812499997	8.61717907617187	6.58020121512367	1.4798120492637e-07	8.12122570662632e-06	7.41137537864012
SCARB1	0.944833803011132	7.92347308496094	6.5763752463577	1.49671215061041e-07	8.13055447809979e-06	7.40041675614572
ANKS1B	-0.825564046432188	5.44317458300781	-6.57519123902753	1.50198147517389e-07	8.13573299052525e-06	7.3970252235316
TFRC	1.05770113385627	9.94913654101562	6.57119581629577	1.51990117514064e-07	8.15227020093302e-06	7.38557979000783
MYH11	-0.981558060981786	11.4516142089844	-6.56675713428639	1.54006173508415e-07	8.17751090319329e-06	7.37286325303072
NBEAL1	-1.03401019154858	9.10600913867187	-6.54433466254998	1.64610086645702e-07	8.51667131473016e-06	7.30860315907795
CCL3	1.0384855170167	8.33894498486328	6.54225805366885	1.65628631240935e-07	8.51667131473016e-06	7.30265007609086
DLC1	-0.802995625442816	7.53581486181641	-6.54187887266727	1.65815298276179e-07	8.51667131473016e-06	7.30156303322146
BMPR1A	-0.871499494496458	9.59717938427734	-6.54043132155463	1.66529864993847e-07	8.5301303128642e-06	7.29741307644111
SGCE	-0.937215439018221	8.74862186914062	-6.53589250706856	1.68790580919623e-07	8.59919581171592e-06	7.2843998981004
RRAGD	0.851484717231779	8.63973896191406	6.53393272246633	1.6977625662999e-07	8.62609821421919e-06	7.27878058579823
FAM20A	0.826410848810728	7.41557696191406	6.50639124610209	1.84257918194131e-07	8.97483658387432e-06	7.19978291700643
PIK3AP1	0.857909513663968	9.51559679296875	6.48771884814617	1.94778093191546e-07	9.41500354031664e-06	7.14619559043927
ZNF676	-1.20491877220395	6.47378769775391	-6.48769281232599	1.94793176696206e-07	9.41500354031664e-06	7.14612085493974
GPRASP1	-0.937700764423078	6.74583231054688	-6.47748588947553	2.00798011899012e-07	9.60670691445781e-06	7.11681858202011
MPDZ	-0.808907903466601	8.82869238183594	-6.4615540752963	2.10545797599585e-07	9.96198659188973e-06	7.07106760573132
RERG	-0.937700286753544	8.08444965185547	-6.46023482197056	2.11374037072925e-07	9.96198659188973e-06	7.06727840620272
CD48	0.874642173076923	8.3342185546875	6.4563634323115	2.13823526066751e-07	1.00014229934448e-05	7.05615823935393
GLT8D2	-0.848146330465593	8.83035746484375	-6.45023701394981	2.17758366553263e-07	1.01127063527394e-05	7.0385587807187
SEMA6D	-0.833135470837552	6.40365000048828	-6.44919668443923	2.18433750945493e-07	1.01127063527394e-05	7.03556997264634
LPL	1.34199212183704	8.44570435839844	6.44695150900425	2.19898522814051e-07	1.01127063527394e-05	7.02911947628371
TBC1D2	0.843474911500504	7.73836116259766	6.44448247845995	2.21520764366918e-07	1.01127063527394e-05	7.02202546523519
LIFR	-0.804207817117916	8.54436644873047	-6.43780969546349	2.25965586800665e-07	1.02390656519051e-05	7.00285132280685
TMEM47	-1.12336924816548	10.4613706411133	-6.43475112495039	2.28032853532909e-07	1.03072906248629e-05	6.99406163180929
GULP1	-1.25024166725709	7.87887618554687	-6.42859907108507	2.32248852714417e-07	1.03072906248629e-05	6.97638014861108
SLCO5A1	-0.839092053706986	6.74089598974609	-6.41854904307635	2.39305677389333e-07	1.05289414682614e-05	6.94749053336262
KIAA0930	0.815226692813763	8.49695117578125	6.41780321433234	2.39837903346129e-07	1.05289414682614e-05	6.94534634029038
TRPC1	-0.922015628099698	7.57064475927734	-6.41274822203341	2.43476716894663e-07	1.06220569230714e-05	6.93081277594478
NR1H3	1.12619252100202	7.66098070117187	6.40686789290387	2.47779658026365e-07	1.06777469557386e-05	6.91390432930232
HSPB8	-0.894566011133604	8.1431194453125	-6.40470514248865	2.49381444747857e-07	1.07080643132052e-05	6.90768497351006
PLS3	-0.844053871141195	11.0734552856445	-6.39407539660639	2.5740695702382e-07	1.0903643011009e-05	6.87711323001151
PCDH18	-0.969754927631588	8.74349116796875	-6.38379355880447	2.65417172746348e-07	1.11427922188612e-05	6.84753565195347
PRUNE2	-1.2045956437247	9.0060696875	-6.37842613111955	2.69697968464474e-07	1.12577853926925e-05	6.83209277832961
FHL1	-1.13727556401822	9.93331438867187	-6.37744583246285	2.70487280607152e-07	1.12577853926925e-05	6.82927213247996
VAC14	0.871282536943317	8.05984934765625	6.36831156654712	2.77954678094628e-07	1.14648702014961e-05	6.80298709895479
HDAC9	-0.922055165422574	7.21196519384766	-6.36307522089028	2.82328700010924e-07	1.15693391200129e-05	6.78791664377381
SLC15A3	0.973160250885625	9.33983255761719	6.3588213748351	2.85932981568011e-07	1.15722335040597e-05	6.77567270206107
H1-5	0.804409404478742	8.02317692285156	6.35769803199718	2.86892496174477e-07	1.15722335040597e-05	6.77243918484332
TIMP3	0.85268092655617	10.3470056655273	6.34914864475274	2.94302039415724e-07	1.1778330027572e-05	6.74782759548825
S100A9	0.913113281882591	7.93614586328125	6.33735423751859	3.04841206191921e-07	1.2046659825404e-05	6.71386757169558
SPARCL1	-0.820205454326924	11.7347175908203	-6.33289498134775	3.08924124199723e-07	1.21570349502396e-05	6.70102584981938
MAP1B	-0.823352561487853	10.6681587363281	-6.32708703638607	3.14324548788004e-07	1.23181242092596e-05	6.68429852432662
CAP2	-1.13522847925102	8.70144675390625	-6.32318086201085	3.18009983019453e-07	1.24109486126639e-05	6.67304739139862
PCDHB9	-0.918173925164476	7.15844085693359	-6.32243458969497	3.18719015271159e-07	1.24129203261598e-05	6.67089777321571
LINC00670	-1.28499303751266	5.86654898974609	-6.31537743469749	3.25503165827224e-07	1.25990445089182e-05	6.65056830693001
CD52	1.52992610045546	9.06846862695313	6.31436663553632	3.26486688910707e-07	1.26112173892763e-05	6.64765628601023
ART4	-0.964880286120954	8.26616945751953	-6.30044310316988	3.40342802952927e-07	1.28824534852664e-05	6.60753820883303
MAN2B1	0.814040529984814	9.16786417285156	6.28745919450869	3.53796620345545e-07	1.3179972912082e-05	6.57011811847117
LILRB5	0.870460054276313	7.15340034472656	6.28653179491762	3.54777814923836e-07	1.31904572215272e-05	6.56744497790485
PGR	-1.03154443256579	7.23608364941406	-6.28255568497031	3.59015691162941e-07	1.32435338129578e-05	6.55598370916793
TBX18	-0.86361122621458	7.93422083203125	-6.27892001200439	3.62935280762666e-07	1.33619727390161e-05	6.54550303683865
HTRA4	1.11948367737854	8.10676048632813	6.27669994740217	3.65349856168975e-07	1.33867520439039e-05	6.53910284578752
HMOX1	1.54396078972672	9.21158629101562	6.27634367176894	3.65738848944855e-07	1.33867520439039e-05	6.53807572023255
BCL2A1	1.03343826170293	5.86963722509766	6.27286418459635	3.69559835152332e-07	1.3489024574002e-05	6.52804417970457
AKAP6	-1.09034531642207	8.52662150683594	-6.25449061114295	3.90412783075156e-07	1.3938032123043e-05	6.47506191808108
MFAP4	-0.93403466871205	10.0373110043945	-6.24665025973519	3.99667692699912e-07	1.41636832341525e-05	6.45244818185642
IRAG1	-0.836591587297576	8.84552333398437	-6.2424787233963	4.04681476668871e-07	1.4285104560315e-05	6.44041506981498
SDS	1.31084989777328	7.2777641171875	6.23498848495126	4.13843337460625e-07	1.44999013218082e-05	6.41880675081508
GSDME	0.909646511702931	8.54660067041016	6.22790957250438	4.22693762120933e-07	1.47551433629252e-05	6.39838252431411
NEO1	-0.990480376708001	8.42703257080078	-6.21490223354174	4.39455486120265e-07	1.52261612055439e-05	6.36084716167412
PRKG1	-1.0983694888664	9.4494891328125	-6.21396150122659	4.40693356851275e-07	1.52261612055439e-05	6.35813217043267
PAK3	-0.961499420546564	6.36752614453125	-6.21136870315242	4.44123292771468e-07	1.52490420195668e-05	6.3506490337252
CNN1	-1.03927338929656	8.49220350683594	-6.19736499328913	4.63117809636633e-07	1.56255244968002e-05	6.31022712665908
PCDHB10	-1.04603191871205	6.79841802783203	-6.19717747585556	4.63377623008557e-07	1.56255244968002e-05	6.30968579290501
PLAUR	0.933414673582993	8.91467862109375	6.18220915594313	4.84596730994119e-07	1.6196185069573e-05	6.2664693672873
CEP126	-0.854484096659923	7.21591211328125	-6.17305458357138	4.9805297422083e-07	1.64996459825354e-05	6.24003334858645
SEL1L3	0.996776557882078	8.48983382763672	6.16890264798229	5.04279082516379e-07	1.66473917783428e-05	6.22804240837165
HLF	-0.917300779984822	7.06048664746094	-6.16560583901428	5.09278555304624e-07	1.67537535209287e-05	6.21852056196514
C2	0.872848828188253	8.79103024414063	6.15640274912735	5.23499920991308e-07	1.71318984560523e-05	6.19193767096067
SGK1	0.807133330971659	8.2449660859375	6.13941689687896	5.50804580544419e-07	1.77178606540312e-05	6.14286489054456
TNFAIP2	0.800652416371456	8.02303797558594	6.13547199237722	5.57348164894818e-07	1.78024031606461e-05	6.13146616287507
PLEKHO2	0.833301574139673	9.14774678320313	6.12678194308329	5.72039679835888e-07	1.81226016216916e-05	6.10635414611562
GNAI1	-0.882824492408909	6.42045149609375	-6.12421929633649	5.76445981756445e-07	1.8170579859714e-05	6.09894815953332
ZNF385A	1.020484482667	8.21802687792969	6.11631426701366	5.90254211813461e-07	1.84783873947363e-05	6.07610113366482
TMTC1	-0.822015438385627	8.33821420605469	-6.11583045458279	5.91110032911429e-07	1.84783873947363e-05	6.07470274244527
FCMR	0.837396080022772	6.07919077587891	6.11065031941661	6.00351748725601e-07	1.86743076955075e-05	6.05972970840527
PRDM6	-0.849105157388665	8.01002711328125	-6.10882486459085	6.03642967462135e-07	1.87149176589823e-05	6.05445302785719
SLC39A8	0.867604188132589	9.30780366699219	6.10814522533054	6.04872954954624e-07	1.87222581295479e-05	6.05248842106683
DSEL	-1.23243162816296	8.38058439746094	-6.10691288125945	6.07109634983262e-07	1.87299781005474e-05	6.04892608531487
MAOB	-1.0674633041498	8.36587463671875	-6.09968600722775	6.20394551894675e-07	1.89844761415822e-05	6.02803416467439
PDE8B	-1.27912012095142	6.18941361328125	-6.09035366994841	6.3798295912951e-07	1.9430137431214e-05	6.00105262665103
PDZRN4	-0.929469592737857	5.63863659277344	-6.09031824624734	6.38050666839334e-07	1.9430137431214e-05	6.0009502037
MYO1G	0.806364223241396	7.58789058447266	6.08651038004352	6.45371156537309e-07	1.95642220820612e-05	5.98993998260663
RARRES1	1.137016857667	7.85030650683594	6.08450887678398	6.49252749164579e-07	1.96320046128756e-05	5.98415253281275
MRAP2	-1.38401742668269	8.66858806396484	-6.08382187364959	6.50590480760198e-07	1.96320046128756e-05	5.98216599292358
RAC2	0.837719864878537	8.78515772265625	6.07178567778266	6.74481751860183e-07	2.00864783556293e-05	5.94735923345197
ARRB2	0.907790825657894	9.01152895898437	6.06883650426069	6.80468941071929e-07	2.02316081060029e-05	5.93882987541445
MANSC1	-0.914841775240386	7.53585978369141	-6.06075068791926	6.97159428573736e-07	2.05062867125559e-05	5.91544311430682
MYOM1	-1.01957110880567	6.77310805078125	-6.0596331821467	6.99498268232014e-07	2.05062867125559e-05	5.91221074527023
CDH13	-0.818918433451419	10.6649645214844	-6.05586593135406	7.07441010745178e-07	2.06428220627656e-05	5.90131369846516
MPP7	-1.01702810994433	7.57795525683594	-6.04582634575486	7.29053345705813e-07	2.09559060773086e-05	5.87227101458206
NOX4	-0.93670884672318	9.39876029052734	-6.0449746989639	7.30916929688614e-07	2.09707520922837e-05	5.86980719393688
CDH23	0.844170497596153	6.43579523535156	6.04358289746056	7.33972790748977e-07	2.10264241726721e-05	5.86578064745897
TSPAN2	-1.07938884862095	8.15273046728516	-6.03950240356856	7.4300614392588e-07	2.11565948836901e-05	5.85397520354336
EDNRA	-0.913229275113872	8.03190722607422	-6.03546019844711	7.52064823535741e-07	2.13179277047349e-05	5.8422799720025
ITGA10	-1.01429223386893	7.74380658349609	-6.02860017695775	7.67692872173869e-07	2.16308081322533e-05	5.82243074222783
PLCE1	-1.0215040583249	7.46996509277344	-6.02125237745532	7.84794081387537e-07	2.20139411222546e-05	5.8011684017817
NAP1L2	-1.19303459817814	6.7426732890625	-6.00974494642591	8.12348348820017e-07	2.2685579815196e-05	5.76786578167324
ADA2	0.852094350075905	9.32709391699219	6.00595105335252	8.21644025429223e-07	2.28296423748732e-05	5.75688528604481
PPARG	0.843809445280868	7.05283118505859	5.99551925958931	8.47757955710715e-07	2.32270893388764e-05	5.72669068109486
ASPN	-1.24039733577936	10.4569434472656	-5.98930943710713	8.63697017802569e-07	2.35541576240044e-05	5.70871488867498
DHRS9	0.936602831730768	6.31636431835937	5.98804095925756	8.66989705454097e-07	2.35826204153098e-05	5.70504283708579
SGCD	-0.983190591219635	7.74602071386719	-5.97520084257581	9.01037531898411e-07	2.43331769001218e-05	5.6678699414022
PCDHB6	-0.96124089859565	5.59763238232422	-5.96847389881218	9.19407750599877e-07	2.46878007105523e-05	5.64839311836711
OGN	-1.03685392042005	11.5302056962891	-5.96370449120733	9.32659567885223e-07	2.49060826767588e-05	5.63458325478492
SPI1	0.807297081667505	8.61822912060547	5.96364646010804	9.3282198248232e-07	2.49060826767588e-05	5.63441522124677
UNC13C	-1.08105017573381	4.93550343652344	-5.95122810590693	9.68239076818536e-07	2.55584052648574e-05	5.59845476446478
FBP1	1.17478865979251	8.82364233886719	5.95080930049172	9.69456751425626e-07	2.55584052648574e-05	5.59724193473487
MAP2	-1.00764934994939	6.98654118164063	-5.95020087035832	9.71228497654715e-07	2.55693536044572e-05	5.59547995729456
SVIL	-0.801585821862353	9.39784265625	-5.94108550058787	9.98164805483623e-07	2.61181776355539e-05	5.5690812032288
PLEKHH2	-1.1640093867662	6.52811596386719	-5.94080583619213	9.99002974813492e-07	2.61181776355539e-05	5.56827124061517
LSP1	0.87236342737854	9.04094090039063	5.93401218211399	1.01958232485201e-06	2.64726264785956e-05	5.54859486848493
SLC25A27	-0.941112308577939	6.72643391894531	-5.9307843057505	1.02950876578622e-06	2.65838907329729e-05	5.5392455957089
ADAMTS1	-0.846015765182187	9.23257790625	-5.92710585627212	1.04093909978759e-06	2.67325640749266e-05	5.52859095363557
LMO7	-0.866965327239376	8.49121310498047	-5.92215525117694	1.05652378086335e-06	2.70590669419487e-05	5.51425097372526
GJA1	-0.890179117345649	9.89604939306641	-5.92117282984164	1.05964420760076e-06	2.70654380938676e-05	5.51140520858888
ITGA8	-0.995447957110324	11.6915464052734	-5.91696846978532	1.07310315926599e-06	2.72614481835093e-05	5.49922623510691
RPS6KA6	-1.40902953978998	6.02364533935547	-5.90869056681462	1.10010566259133e-06	2.76862373028658e-05	5.47524598792141
APOE	1.1411810993168	10.2482844580078	5.90632987563152	1.10793041790964e-06	2.78459845034622e-05	5.46840700723441
CFL2	-0.83974451556174	9.00072588378906	-5.89240896778319	1.15522149878125e-06	2.8690283599508e-05	5.42807518979932
PPP1R3C	-1.13192676543523	9.98447399023437	-5.88677903623089	1.17491739689924e-06	2.89884724234956e-05	5.41176285617695
HCST	0.820894689524287	8.14910836132812	5.87447451300769	1.21914441159697e-06	2.99230106231807e-05	5.37610899400147
SH3BGRL2	-0.81744451366397	6.76409901953125	-5.87148885398045	1.2301253803905e-06	3.01532684269973e-05	5.36745720596091
CA2	0.995821153150302	7.19459381689453	5.8669487902345	1.24701371276958e-06	3.04808780808104e-05	5.35430074625535
GEM	-1.10674890675608	10.3570537080078	-5.85678215944215	1.28568021404078e-06	3.12307629312741e-05	5.32483781822643
GREM1	1.1745961194332	7.610478234375	5.85214445574865	1.30371581780208e-06	3.1429662687757e-05	5.3113970796561
RIMKLB	-0.930129906819333	7.79193490869141	-5.84870275311585	1.31726409490704e-06	3.15908755585212e-05	5.30142226641281
HACD1	-0.999835747090087	6.71699972949219	-5.84737381817844	1.32253315554944e-06	3.16769377155107e-05	5.29757066162369
CHI3L1	1.79663661013411	9.87600281298828	5.84641297999797	1.32635591789192e-06	3.17281840764756e-05	5.29478587851774
SSPN	-0.973736868421055	8.985045234375	-5.84598083141438	1.32807886185379e-06	3.17291337717921e-05	5.29353338320332
RCAN2	-1.03268044857034	9.29546278173828	-5.84451352886588	1.33394565068187e-06	3.17563971432829e-05	5.28928067821674
NTF3	-0.824380453631073	5.39913114892578	-5.8357267759384	1.36962595433794e-06	3.24117468572927e-05	5.26381310140559
MFSD12	0.846444166371456	7.92775304589844	5.83483362070748	1.37330593890922e-06	3.24396202361388e-05	5.26122429973278
RAPGEF5	-0.882838522203949	7.81950384619141	-5.81680683389126	1.44973627191385e-06	3.38211989177921e-05	5.20897100569254
LDOC1	-0.885330237031884	7.98687146142578	-5.81229513564422	1.46952324396961e-06	3.41139324492945e-05	5.19589237620219
MCOLN1	0.807433483932183	8.36599395800781	5.80973361330153	1.48087757523463e-06	3.42531371003179e-05	5.18846683063414
CPM	0.899233000506076	9.23276833203125	5.80971257818516	1.48097117966892e-06	3.42531371003179e-05	5.18840585195281
KYNU	0.818968756136129	7.97542522900391	5.80327501901355	1.5098982123188e-06	3.47183546615334e-05	5.16974371204938
ST6GAL2	-1.20049908502025	8.09815809375	-5.80098105753528	1.52034237905397e-06	3.49067647322378e-05	5.16309349604876
VNN1	1.10665118035172	7.25492819482422	5.79495152814743	1.54814080739265e-06	3.54431922394345e-05	5.14561348290889
PGM5	-0.966331594762146	6.88356967089844	-5.76462257444311	1.6958880094223e-06	3.77866299971754e-05	5.05768073812596
MYOCD	-1.56356010096154	7.33295369726562	-5.76140968747333	1.71234480011723e-06	3.80564602049195e-05	5.04836498872485
MICU3	-1.00806989796306	6.48446926611328	-5.76070445907506	1.7159784271299e-06	3.80564602049195e-05	5.04632016798649
PCDHB14	-0.823177552631582	6.82426334375	-5.75750381600031	1.73256680203777e-06	3.83320237305304e-05	5.03703978883017
IL1RN	1.55302216358805	7.63140162597656	5.74620551744743	1.79241913648926e-06	3.9378905271355e-05	5.00427915881892
NLGN1	-1.15854257882085	5.60678794238281	-5.73699383678027	1.84274751232588e-06	4.02967408437853e-05	4.97756803735709
ID4	-0.925266754554658	9.07956009765625	-5.73380250633011	1.8605116697359e-06	4.0449919715323e-05	4.96831396607374
CCL18	1.48531860127783	10.4770065805664	5.72525407662704	1.90894525566603e-06	4.10771895768317e-05	4.94352523838085
ITGB7	0.902628561361332	7.73120654003906	5.72262244866279	1.92410824729452e-06	4.1309157701027e-05	4.9358939386279
MIPOL1	-0.854189054023283	5.85188932128906	-5.72065361494252	1.93553117087917e-06	4.14599574671277e-05	4.93018460476967
DNAJB4	-0.849958906692814	9.45961258544922	-5.71500519859121	1.9686809418085e-06	4.21221745211012e-05	4.91380487015127
ADH1B	-0.954659252340587	10.7174117299805	-5.71419698151382	1.97347053618502e-06	4.21482917005371e-05	4.91146112038844
ZNF204P	-1.19482346615638	6.08101327490234	-5.71404482178376	1.9743735581737e-06	4.21482917005371e-05	4.91101987174052
TMOD1	-0.811022319585024	7.92107763476563	-5.70995064943962	1.99882723151605e-06	4.25258389549407e-05	4.89914711213704
PLN	-1.38078093028846	10.2237726591797	-5.68994569733688	2.12274570981595e-06	4.46414443848397e-05	4.84113316005832
TPH1	-2.34574305180922	7.76696793798828	-5.67880030899533	2.19509188607522e-06	4.57209746436662e-05	4.80881105243595
MYLIP	-0.848795146887658	9.02153490917969	-5.66903664819354	2.26049499403298e-06	4.69276769135701e-05	4.78049572990553
MEIS1	-1.01125436842105	7.5180363125	-5.64810435536363	2.40736252172348e-06	4.89138567678602e-05	4.71979010156789
SLC2A5	1.03403265409919	8.20915458789062	5.64772084782082	2.41014060412259e-06	4.89138567678602e-05	4.71867789160311
SNX10	0.840363649797567	8.400357828125	5.64764896187161	2.41066169428871e-06	4.89138567678602e-05	4.71846941521453
RGN	-0.930702483995448	6.21185975830078	-5.62962099450414	2.54496902869421e-06	5.08723925672172e-05	4.66618665779203
NALCN	-1.00900700075911	6.88536434570312	-5.62780055083883	2.55894077341503e-06	5.09992880743848e-05	4.66090723127729
LMOD1	-1.00100252093877	9.15313619189453	-5.62774104056162	2.55939880300435e-06	5.09992880743848e-05	4.66073464702027
PCDHB11	-0.989677996014678	6.59032165380859	-5.62129775296983	2.60947898739588e-06	5.16687803701811e-05	4.64204868140326
CHSY3	-0.824269533906884	7.06436530078125	-5.60930841236712	2.70529033370847e-06	5.28990900315401e-05	4.60727912419531
NPNT	-1.1696203624747	8.96307910449219	-5.59955095490737	2.78585818793452e-06	5.42494078952125e-05	4.5789825343128
MMP7	2.29749650607287	8.88060325	5.58804643449793	2.88394105565496e-06	5.59858794017466e-05	4.54562008579849
FREM1	-1.12779147494939	6.26160859179688	-5.58535024776647	2.90742293320911e-06	5.62678873624145e-05	4.53780141098339
SLC2A12	-0.99193289081478	5.44778796386719	-5.58420333995273	2.91746958502814e-06	5.64044119772107e-05	4.53447550578146
SULT1C2	1.51099827302631	5.69489681835937	5.58316848049518	2.92656452118984e-06	5.65222758447013e-05	4.53147453571885
IGSF6	0.834164824519229	8.57644729003906	5.5647567212529	3.09320244073128e-06	5.86496583160658e-05	4.47808390137147
SH3BGR	-0.831532413588059	6.48611931933594	-5.56198918935003	3.11905793989156e-06	5.88564316051459e-05	4.47005881317416
FBXL2	-0.847846422191296	7.32738479980469	-5.5612382968231	3.12611031293926e-06	5.88564316051459e-05	4.46788144099327
LINC00312	-1.24118422311488	6.86915252978516	-5.56006727168512	3.13714040901877e-06	5.89582220438722e-05	4.46448581513765
KCNA5	-0.843386203567816	6.44866236230469	-5.54420531204509	3.29043848064721e-06	6.08033453133513e-05	4.41849211010846
THRB	-1.15705066434717	7.68029117285156	-5.54342595164745	3.29816077675768e-06	6.0832026068378e-05	4.41623232390041
ECM2	-1.01497412462045	8.58464306542969	-5.54284650237408	3.30391399645677e-06	6.08785716844674e-05	4.41455219207132
MMP16	-1.28445510716093	6.16613822363281	-5.51865873318311	3.55323656500853e-06	6.41921015614882e-05	4.34442242624741
SCGB3A2	-1.23348816055162	5.32083745996094	-5.50381663137216	3.7154500476346e-06	6.66377101787938e-05	4.30139312119642
PCDHB16	-0.917277576417003	7.67841009765625	-5.50252990240917	3.72985703035433e-06	6.67056973644963e-05	4.2976628641285
CALHM5	-0.950381954200408	8.84596701757813	-5.49029054131062	3.86971876377072e-06	6.8330622974947e-05	4.26218193568282
CAB39L	-0.818480982920042	7.17973975292969	-5.49014058350804	3.87146447412432e-06	6.8330622974947e-05	4.26174723462811
PFN2	-0.929685473684216	8.69376746875	-5.48780696267803	3.89873260870996e-06	6.85551396214391e-05	4.25498252910443
SBSPON	-1.09362685703441	7.24762158007812	-5.4666076770152	4.15540452062987e-06	7.19939110421627e-05	4.19353425041412
MS4A6E	1.22454083830972	4.37002385351563	5.45870990985548	4.25528641442411e-06	7.30529589361516e-05	4.17064386122952
MYEF2	-1.14679687537955	7.94842409082031	-5.45261162011269	4.33404878846604e-06	7.4337415525555e-05	4.15296979292066
ZNF385D	-0.830826570344134	8.14095586328125	-5.44736059769523	4.40303429405521e-06	7.49072170062642e-05	4.13775187487349
PCDHB4	-1.06981995097419	6.28956656396484	-5.44017344533939	4.49923745399408e-06	7.62000233672851e-05	4.11692381315283
STAC	-0.852784001644738	5.78929637402344	-5.42907324498253	4.651960392268e-06	7.81545930430052e-05	4.0847580991413
ADGRL3	-1.35518411899039	6.69879826708984	-5.42522038866817	4.70617194341716e-06	7.86460784326058e-05	4.07359409280036
MASP1	-0.945428066611845	6.47363244482422	-5.42521500820074	4.70624808869917e-06	7.86460784326058e-05	4.07357850263825
MPPED2	-1.08153919344636	6.64609297167969	-5.42438953568687	4.71794490322358e-06	7.87717107402696e-05	4.07118666441523
ZNF208	-0.804981029099193	5.77389492382812	-5.40761031071002	4.96209873445775e-06	8.20487378460777e-05	4.02257172659271
HK2	1.14059529364878	9.11705561425781	5.4018044932359	5.04948469450615e-06	8.32745288639028e-05	4.00575197570169
CYTIP	0.810214237095144	9.11749627539063	5.39182654236987	5.20327214834347e-06	8.49371707910587e-05	3.97684737161488
NPY1R	-1.44979969749494	6.10479095605469	-5.36266643445254	5.68003454835265e-06	9.07361451156335e-05	3.89239063958642
CNIH3	0.832100122596149	6.58928760644531	5.36194185785545	5.69242063286005e-06	9.08570101011109e-05	3.89029235368342
SNORD116-6	-0.878288733932187	6.17860645605469	-5.35182046010889	5.8682832214236e-06	9.29555787595252e-05	3.86098368239761
C8orf34	-1.18617279472419	5.80729382861328	-5.33904681362256	6.09798953057021e-06	9.53312490405822e-05	3.82399943154998
PTGER2	0.815175351277833	7.05409065087891	5.33898203581109	6.09917699432054e-06	9.53312490405822e-05	3.82381189010453
AOC3	-0.950077470900816	8.86774732617187	-5.33714701569053	6.1329113830403e-06	9.56998175250907e-05	3.81849928958579
KCNT2	-0.910323683198382	8.1916411640625	-5.33678337369375	6.13961852559015e-06	9.57252350764056e-05	3.81744651605104
SORBS1	-0.978455201163973	9.16566186132813	-5.33334635598228	6.20337473808551e-06	9.63209339480328e-05	3.80749628210841
AQP9	1.3439504246584	9.76212090478516	5.32812345618232	6.30152574984771e-06	9.76037472346995e-05	3.79237663802642
ACADL	-1.1558926180415	6.38772767871094	-5.32570088172239	6.34757638049297e-06	9.80752580100758e-05	3.78536389934888
CNTN3	-1.30799599848179	6.26762771484375	-5.32165371682303	6.42525901719291e-06	9.90319971169962e-05	3.77364883092549
MYH10	-1.05555242674595	11.5929434365234	-5.31311285390051	6.59232199818998e-06	0.000100946604115257	3.74892801160615
ADCY5	-0.933805123987856	7.27624508984375	-5.30811080627668	6.69216911269568e-06	0.000102060993344914	3.73445119946107
ADAM8	0.873127152011637	7.63552389794922	5.29994561541043	6.85840780579416e-06	0.000104007230200499	3.71082163895066
SNORD116-26	-0.80015193838563	6.21866040917969	-5.29617112500191	6.93664026532249e-06	0.000104807997332789	3.69989932710381
MIRLET7A2	-0.850793368041497	5.42887004589844	-5.29605734850655	6.93901223720534e-06	0.000104807997332789	3.69957009824428
ADM	0.880793274671053	7.92907210058594	5.27268593005273	7.44380517091935e-06	0.000111097171394956	3.63195203541895
RETREG1	0.837534287575908	7.05258509863281	5.26868096467094	7.53391086518091e-06	0.000112056737513765	3.6203670545965
ANPEP	1.11772226942054	8.41978302294922	5.24687767906091	8.04387036074394e-06	0.00011726756094356	3.55730932493506
PLCL1	-0.847425218117411	7.65522695703125	-5.23976022597949	8.21768057396429e-06	0.000119064780030151	3.53672918350707
CD36	1.31083885425101	10.6688790625	5.2268790833834	8.54181427174965e-06	0.000122443497355499	3.49948901906037
NEXN	-1.01236310804657	9.40567442382813	-5.22198874591479	8.66818201050848e-06	0.0001238781128871	3.48535272463057
SLC28A3	1.35028733362854	6.68128812597656	5.21403793232117	8.8776221472092e-06	0.000125821937951048	3.46237200329633
NIPSNAP3B	-1.04639942529099	6.19512172705078	-5.21203506849748	8.93117192664794e-06	0.000126106809600984	3.45658347128543
METTL24	-0.927426180225206	6.06901484130859	-5.21086449306624	8.96261804544817e-06	0.000126361518441809	3.45320044684684
DUSP19	-1.05632660880567	5.43057806640625	-5.20882207587828	9.01774956769794e-06	0.000126585647612341	3.44729790996661
COL21A1	-0.976358221153848	9.27624633984375	-5.20853509690228	9.02552309766508e-06	0.000126585647612341	3.44646856351973
CYP4X1	-0.894022435349192	7.68852435449219	-5.19266849739176	9.46586073756827e-06	0.000131392838662122	3.40062155509063
ADTRP	0.870805750379557	6.61466755371094	5.17566251416639	9.96160494528234e-06	0.000137163077588438	3.35149616747456
PLSCR4	-0.927709494116904	8.54076572705078	-5.17351706932869	1.0025956798389e-05	0.000137847764879382	3.34529964616714
SUSD5	-1.00901167598684	8.17600412988281	-5.15538190540944	1.05867215125125e-05	0.000144294794295633	3.29293094908739
FBXO32	-0.819590446039982	9.19996572314453	-5.1518302489315	1.07001473770617e-05	0.000145630164662537	3.28267693860928
NEGR1	-1.04709486993927	7.23161111328125	-5.15119218111867	1.07206525919123e-05	0.000145803969233439	3.28083484179791
KCNAB1	-0.898742418269234	7.11324710742188	-5.12767869300026	1.1504208130455e-05	0.000152929706106542	3.21296739648254
FIBIN	-1.13649855908401	8.64979136035156	-5.11956937807274	1.17874549223148e-05	0.000156144430980769	3.1895686313055
MME	1.61736840156882	7.38310621679688	5.11195579207651	1.20597008495993e-05	0.000159191429282175	3.16760376138924
CCN3	-0.938656549278852	11.0230887075195	-5.10875539313183	1.21760003099672e-05	0.00016027765771151	3.15837177573964
SNORD116-25	-0.827897520242916	6.408522921875	-5.10181518948761	1.24320495938032e-05	0.000163306017312327	3.13835393258532
PLCB4	-0.911600412133099	5.76013100048828	-5.10024216166591	1.24908251643543e-05	0.000163849724668114	3.13381720615445
MIRLET7F1	-0.942970804023282	6.05402784472656	-5.09623252106782	1.26418975817801e-05	0.000165294184240699	3.1222537963937
EGR2	1.01585791365131	8.01923855810547	5.05982409316094	1.40996030810138e-05	0.000180066069157934	3.01730178596209
ZNF711	-0.883491556300608	5.95290924902344	-5.01657573335361	1.60497841399743e-05	0.000198313456152272	2.89274735470244
DYNC1I1	-0.82714265005061	7.27189503710937	-5.01647871408477	1.60544474317436e-05	0.000198313456152272	2.89246808815638
MMP19	0.986094137272263	8.27079504785156	5.01530999199736	1.61107287414147e-05	0.000198748191607112	2.88910401597175
PWAR6	-1.43764641156377	5.40626158496094	-5.0032090284837	1.67051195231688e-05	0.00020500748893993	2.85427818592363
PDZRN3	-0.819933817750509	7.57570047119141	-4.98100542076703	1.78529910936671e-05	0.000216975423672227	2.79040574786694
LGI1	-0.951008058451419	4.59104861914062	-4.95007735468364	1.95835962174668e-05	0.000233196960643872	2.70149908882893
C1QTNF7	-1.22606029099191	7.07302870703125	-4.94678866491614	1.97771464055992e-05	0.000235056248263269	2.69204979799215
ANGPT1	-0.965600919660933	8.43831503808594	-4.91662734114047	2.16432285275704e-05	0.000250752832049601	2.60542969424098
NT5DC3	-0.875622201606785	7.51204748486328	-4.89903569289091	2.28112771703341e-05	0.000260759596519586	2.55494387915856
ATRNL1	-1.65012158615891	7.51233315917969	-4.87518741661336	2.44952377670702e-05	0.0002746789006004	2.48654573103021
MMP12	1.77040111702935	10.4437041416016	4.87285807020193	2.46661857296105e-05	0.000276267142604372	2.47986777853638
FHL5	-1.43146134412956	7.235127625	-4.86909428313723	2.49449105038282e-05	0.000278396425693997	2.46907850542856
CTSK	0.875932621710525	10.3282427128906	4.81155583763722	2.96161312479099e-05	0.000317375823776635	2.30430489701657
ADAMTSL3	-0.888459272836542	7.76718967333984	-4.80786432870788	2.99438296332574e-05	0.000318893326885256	2.29374446369582
ROBO2	-1.0561028989752	7.10840986767578	-4.78748310014804	3.18188511610855e-05	0.000335262909103668	2.2354639474226
PCSK6	0.804034465270749	6.89674926904297	4.78025479108776	3.25114130523881e-05	0.000340655995573939	2.21480469621129
SERPINF1	0.852459766637143	9.27122541552734	4.74929372548497	3.56508199577887e-05	0.000368229017098256	2.12637710626626
GPLD1	-0.810679049342103	5.66787550195312	-4.72565230039161	3.82485507107055e-05	0.000390566186834669	2.05892504493055
PROM1	-1.39872567870699	6.26212039990234	-4.69353019131086	4.20807501159951e-05	0.000420138845172939	1.9673773933813
GPR183	0.856703241270242	7.45136006152344	4.67044690373622	4.50669170724606e-05	0.000443118922286961	1.90166455547723
CASQ2	-1.42800565865385	7.69837014257813	-4.65530122135619	4.71391650654648e-05	0.000458529250463027	1.85858302875106
SLAMF7	0.912222450910932	7.42219558984375	4.64957873736031	4.79464150155974e-05	0.00046395786603902	1.84231286410675
ACTC1	-1.18393893838563	8.21462722167969	-4.64147188136607	4.91134708674203e-05	0.00047210042113762	1.819270391805
HSPB7	-0.818484065789476	7.3078197734375	-4.62695942582538	5.12732363773445e-05	0.000488872284123897	1.77804155399713
MARCO	1.02993114018219	9.11775450390625	4.60453634970622	5.47962085834577e-05	0.000516454265899089	1.71439201864092
SCD	1.18879762911183	9.45471832666016	4.59976851525699	5.5575591382051e-05	0.000522493714489606	1.70086657762738
SNORD116-28	-0.884900330592106	4.68532895996094	-4.58541533914843	5.79885846176836e-05	0.000540863344900215	1.66016742891429
BLID	-0.904542512019233	7.08597217675781	-4.57912572944541	5.90783105357792e-05	0.000549667400592022	1.6423415680093
RANBP3L	-0.892938503479253	7.16537692822266	-4.5695527800679	6.07758395289428e-05	0.000562165908524835	1.61522037149828
CYP1B1	0.964711240764165	8.82587172949219	4.55947096202549	6.26156931849606e-05	0.000576252938581355	1.58667097511674
NRK	-0.920378391067818	5.69583453222656	-4.557318827132	6.30155078173274e-05	0.00057915276565413	1.58057842883512
NPR1	-0.917091296938262	6.65779710253906	-4.54450600306413	6.5448531703932e-05	0.000596857679061015	1.54431948228352
GLRB	-0.802578675607291	6.01860655078125	-4.53662485262421	6.69909062254956e-05	0.000608567991494261	1.52202804786933
SCRG1	-1.05164821229757	6.50890760351562	-4.53546867461556	6.72201726973789e-05	0.000609869319312186	1.518758592988
TDO2	1.10623962057186	5.52726807519531	4.50738079875151	7.30340877227844e-05	0.000651191351078768	1.43939000924183
CR1	0.946084608173079	8.15400031542969	4.50601480807735	7.33291486008258e-05	0.000652930775212833	1.43553300323167
SEPTIN7P13	-0.836544368421056	7.461760453125	-4.48737257659104	7.74754630741427e-05	0.000682341492887776	1.38292229722161
APOC1	1.32899730699646	9.03815269189453	4.47614229486487	8.00839732865206e-05	0.000701479041101725	1.35125398995803
SLC14A1	-1.26103883717106	9.58708687792969	-4.46058294025574	8.38416569179529e-05	0.000727631322699545	1.30740963027059
TAFA2	-0.995380087993422	6.09198199462891	-4.41638240796902	9.54904957255277e-05	0.000806811225650469	1.18306275615652
CCDC190	-0.937173506325915	5.71315692773438	-4.41458741114681	9.59958273770211e-05	0.000809428814040576	1.17801953431867
PCDHB5	-0.811346026885123	6.59619639990234	-4.41412980569601	9.61250743048521e-05	0.000809994479502218	1.17673392936001
RYR2	-1.12804218092105	6.43045136132813	-4.3657643669882	0.000110797118282587	0.000907660008529668	1.04104867274054
OMD	-0.937088780237856	9.65610373144531	-4.3255014515803	0.000124675032006406	0.000995393626988886	0.928395700731329
C5orf46	-0.896669400303646	6.83198898828125	-4.30099932978044	0.000133942854510011	0.00104936790874687	0.859979489501858
IBSP	0.965819625126516	8.81747481347656	4.29747782553546	0.000135329339348046	0.00105936795959746	0.850155390348608
FABP4	2.18966600993168	6.78789922705078	4.28059247123756	0.000142175841968912	0.00110516066850062	0.80308088587785
CCDC68	-1.20192472899798	6.15240616210937	-4.27829058763041	0.000143135162952974	0.00111124292490262	0.796667533306631
IGIP	-0.84405303504555	7.51311945996094	-4.27737077354058	0.000143520275653863	0.00111285775239626	0.794105082569525
TCEAL2	-0.903895028593118	7.73268011523438	-4.26401603790689	0.000149227728842706	0.001147671435612	0.756918648839404
SLC26A4	-0.956146327112858	6.34576720361328	-4.24836653379344	0.000156199992568598	0.00119126217415449	0.71338485646834
FRZB	-1.03750112373482	10.4072111308594	-4.23142573784816	0.000164108225869569	0.00123688127054833	0.666311334062289
CHIT1	1.61262938353998	8.70088027099609	4.22810183105411	0.000165705370138608	0.00124592988716105	0.657081630913833
MMP8	1.70648089574899	6.2464525078125	4.21146957410227	0.000173929184253707	0.00130101790602475	0.610929996156088
NPR3	-1.08683460950152	7.07493018017578	-4.18916910124998	0.000185586806813419	0.00136762798968061	0.549135392142314
SLC11A1	0.860595000885626	7.92533684667969	4.16367903252669	0.000199851894369777	0.00144948372792239	0.478624528116824
HCAR3	0.846600386766194	5.26409773925781	4.16316750563532	0.000200148892103572	0.0014510794677509	0.477210890329076
CRISPLD1	-1.19739505377025	8.88488089355469	-4.15935823056301	0.000202374243111059	0.00146392442234702	0.466685400001433
ABCA1	0.821152169281374	9.92769081445313	4.07563871384514	0.000257881311203365	0.00176573291543169	0.236129815984562
HBB	1.27397250499747	8.36496619287109	4.07134902123249	0.000261095270440007	0.00178514539274361	0.224357235112495
CPNE4	-1.1424557742915	5.8306206171875	-3.99019799560381	0.000329822115752116	0.00214310475075056	0.00243384243724432
VAT1L	-0.877889018218628	7.123835234375	-3.96379886515525	0.000355773796872976	0.00227874144446334	-0.0694275830419135
GRIA2	-1.33184602815031	7.66815247607422	-3.83500040250285	0.000513772686013483	0.00308329039520985	-0.417539674546543
PTPRZ1	-0.938414084324393	5.56379722998047	-3.82421632715026	0.000529741173048592	0.00315302213829048	-0.446490588961812
CNTN4	-1.19380075461792	6.43175626708984	-3.80597133557703	0.000557862627402269	0.00327898675601271	-0.495399331071004
TREM1	0.869842623734817	8.88069713476562	3.79510118615016	0.000575301187794228	0.00335844762772412	-0.524495282731259
OR9A2	0.821147814777326	4.6682047890625	3.70597940249541	0.000739684385131315	0.00407196893135042	-0.761790859716359
CXCL8	1.25325902796052	8.05721642285156	3.64671221962545	0.000873316370379869	0.00465818154546138	-0.918308181062465
VNN2	0.951726862601211	6.89779029101563	3.63492808581167	0.000902540288228565	0.0047829306812225	-0.949301344842346
PPM1K	-1.02404295470648	5.31555568554688	-3.59872105023239	0.000998368932255766	0.00517154558203385	-1.04425780361282
ADAMDEC1	1.2063835823001	7.29708523876953	3.48962793227668	0.00135025465864205	0.00658703424311662	-1.3278049139596
RGS7BP	-0.830022657515183	7.23219009277344	-3.3968642279222	0.00174087153441767	0.00808635609050568	-1.56572186147185
RGS1	1.01844488967611	9.1124589921875	3.38365009596597	0.00180466396761376	0.00834590671970545	-1.59936334106927
LMO3	-0.989455118041505	8.72264028808594	-3.34401327437266	0.00200974101317105	0.00910882858818808	-1.69988861584358
S100A8	0.934793705908397	7.69719393115234	3.27174994097798	0.00244237085743255	0.010664510229929	-1.88163514651247
HPSE2	-0.833417504681176	5.86628845996094	-2.99064562669315	0.00512737669170579	0.0194939593865781	-2.56837277750005
TIMD4	1.02279729529352	5.72541030273437	2.87929781078799	0.00682306311612872	0.0245279713164168	-2.83067200109931
HLA-DQA1	1.08130545116397	10.8265529433594	2.55495513229134	0.0152282637773352	0.0463287237254305	-3.55910252980877
CCL19	0.872096815662953	7.90049607324219	2.53768943776218	0.0158722782310265	0.0479244665473089	-3.5962801823006
